# Supplementary material for: Development of an in silico prediction system of human renal excretion and clearance from chemical structure information incorporating fraction unbound in plasma as a descriptor
Source: Sci Rep. 2019 Dec 11;9:18782. doi: 10.1038/s41598-019-55325-1 (PMC6906481; doi:10.1038/s41598-019-55325-1)
Supplement: Supplementary file 2 — Supplemental_Information_2_Dataset [file 41598_2019_55325_MOESM2_ESM.xlsx]

## Sheet: Dataset_fe (343 out of 411)
Supplemental_Information_2: Dataset_fe (343 out of 411)
ID	Training or Test	name	standard_inchi	chembl_id	urinary_excretion_unchanged_%	fe	fe_class	fup_obs	fup_obs_log	fup_pred	fup_pred_log
1	Te	aliskiren	InChI=1S/C30H53N3O6/c1-19(2)22(14-21-10-11-26(38-8)27(15-21)39-13-9-12-37-7)16-24(31)25(34)17-23(20(3)4)28(35)33-18-30(5,6)29(32)36/h10-11,15,19-20,22-25,34H,9,12-14,16-18,31H2,1-8H3,(H2,32,36)(H,33,35)/t22-,23-,24-,25-/m0/s1	CHEMBL1639	7.5	0.075	Low	0.400618	-0.39727	0.2662	-0.574792
2	Tr	cyclophosphamide	InChI=1S/C7H15Cl2N2O2P/c8-2-5-11(6-3-9)14(12)10-4-1-7-13-14/h1-7H2,(H,10,12)	CHEMBL88	6.5	0.065	Low	0.8	-0.09691	0.729	-0.137272
3	Tr	cytarabine	InChI=1S/C9H13N3O5/c10-5-1-2-12(9(16)11-5)8-7(15)6(14)4(3-13)17-8/h1-2,4,6-8,13-15H,3H2,(H2,10,11,16)/t4-,6-,7+,8-/m1/s1	CHEMBL803	11	0.11	Low	0.867	-0.0619809	0.8535	-0.0687965
4	Tr	dacarbazine	InChI=1S/C6H10N6O/c1-12(2)11-10-6-4(5(7)13)8-3-9-6/h3H,1-2H3,(H2,7,13)(H,8,9)/b11-10+	CHEMBL476	39	0.39	High/Medium	0.8	-0.09691	0.6263	-0.203218
5	Tr	dalfampridine	InChI=1S/C5H6N2/c6-5-1-3-7-4-2-5/h1-4H,(H2,6,7)	CHEMBL284348	95.0526	0.950526	High/Medium	0.685	-0.164309	0.6998	-0.155026
6	Tr	dalfopristin	InChI=1S/C34H50N4O9S/c1-7-37(8-2)16-17-48(44,45)28-13-15-38-31(28)34(43)47-32(22(3)4)24(6)11-12-29(41)35-14-9-10-23(5)18-25(39)19-26(40)20-30-36-27(21-46-30)33(38)42/h9-12,18,21-22,24-25,28,31-32,39H,7-8,13-17,19-20H2,1-6H3,(H,35,41)/b10-9+,12-11+,23-18+/t24-,25-,28-,31-,32-/m1/s1	CHEMBL1200937	4.5	0.045	Low	0.815	-0.0888424	0.1454	-0.837436
7	Te	dapsone	InChI=1S/C12H12N2O2S/c13-9-1-5-11(6-2-9)17(15,16)12-7-3-10(14)4-8-12/h1-8H,13-14H2	CHEMBL1043	10	0.1	Low	0.25	-0.60206	0.1943	-0.711527
8	Te	darifenacin	InChI=1S/C28H30N2O2/c29-27(31)28(23-7-3-1-4-8-23,24-9-5-2-6-10-24)25-14-17-30(20-25)16-13-21-11-12-26-22(19-21)15-18-32-26/h1-12,19,25H,13-18,20H2,(H2,29,31)/t25-/m1/s1	CHEMBL1346	73.5294	0.735294	High/Medium	0.017	-1.76955	0.0215	-1.66756
9	Te	darunavir	InChI=1S/C27H37N3O7S/c1-18(2)15-30(38(33,34)21-10-8-20(28)9-11-21)16-24(31)23(14-19-6-4-3-5-7-19)29-27(32)37-25-17-36-26-22(25)12-13-35-26/h3-11,18,22-26,31H,12-17,28H2,1-2H3,(H,29,32)/t22-,23-,24+,25-,26+/m0/s1	CHEMBL1323	3.26923	0.0326923	Low	0.05	-1.30103	0.0689	-1.16178
10	Tr	daunorubicin	InChI=1S/C27H29NO10/c1-10-22(30)14(28)7-17(37-10)38-16-9-27(35,11(2)29)8-13-19(16)26(34)21-20(24(13)32)23(31)12-5-4-6-15(36-3)18(12)25(21)33/h4-6,10,14,16-17,22,30,32,34-35H,7-9,28H2,1-3H3/t10-,14-,16-,17-,22+,27-/m0/s1	CHEMBL178	0.5	0.005	Low	0.2	-0.69897	0.1729	-0.762205
11	Tr	dexrazoxane	InChI=1S/C11H16N4O4/c1-7(15-5-10(18)13-11(19)6-15)2-14-3-8(16)12-9(17)4-14/h7H,2-6H2,1H3,(H,12,16,17)(H,13,18,19)/t7-/m0/s1	CHEMBL1738	42	0.42	High/Medium	0.98	-0.00877392	0.7275	-0.138167
12	Te	dezocine	InChI=1S/C16H23NO/c1-16-8-4-2-3-5-12(15(16)17)9-11-6-7-13(18)10-14(11)16/h6-7,10,12,15,18H,2-5,8-9,17H2,1H3/t12-,15-,16+/m0/s1	CHEMBL1685	1	0.01	Low	0.1	-1	0.1403	-0.852942
13	Te	diclofenac	InChI=1S/C14H11Cl2NO2/c15-10-5-3-6-11(16)14(10)17-12-7-2-1-4-9(12)8-13(18)19/h1-7,17H,8H2,(H,18,19)	CHEMBL139	1	0.01	Low	0.0033884	-2.47001	0.0083	-2.08092
14	Tr	didanosine	InChI=1S/C10H12N4O3/c15-3-6-1-2-7(17-6)14-5-13-8-9(14)11-4-12-10(8)16/h4-7,15H,1-3H2,(H,11,12,16)/t6-,7+/m0/s1	CHEMBL1460	45	0.45	High/Medium	0.95	-0.0222764	0.8876	-0.0517827
15	Te	diltiazem	InChI=1S/C22H26N2O4S/c1-15(25)28-20-21(16-9-11-17(27-4)12-10-16)29-19-8-6-5-7-18(19)24(22(20)26)14-13-23(2)3/h5-12,20-21H,13-14H2,1-4H3/t20-,21+/m1/s1	CHEMBL23	4.50045	0.0450045	Low	0.12	-0.920819	0.1155	-0.937418
16	Te	disopyramide	InChI=1S/C21H29N3O/c1-16(2)24(17(3)4)15-13-21(20(22)25,18-10-6-5-7-11-18)19-12-8-9-14-23-19/h5-12,14,16-17H,13,15H2,1-4H3,(H2,22,25)	CHEMBL517	23.3	0.233	Low	0.343464	-0.464119	0.2708	-0.567351
17	Tr	dobutamine	InChI=1S/C18H23NO3/c1-13(2-3-14-4-7-16(20)8-5-14)19-11-10-15-6-9-17(21)18(22)12-15/h4-9,12-13,19-22H,2-3,10-11H2,1H3	CHEMBL926	0.1	0.001	Low	0.62	-0.207608	0.2652	-0.576426
18	Tr	docetaxel	InChI=1S/C43H53NO14/c1-22-26(55-37(51)32(48)30(24-15-11-9-12-16-24)44-38(52)58-39(3,4)5)20-43(53)35(56-36(50)25-17-13-10-14-18-25)33-41(8,34(49)31(47)29(22)40(43,6)7)27(46)19-28-42(33,21-54-28)57-23(2)45/h9-18,26-28,30-33,35,46-48,53H,19-21H2,1-8H3,(H,44,52)/t26-,27-,28+,30-,31+,32+,33-,35-,41+,42-,43+/m0/s1	CHEMBL92	5	0.05	Low	0.06	-1.22185	0.062	-1.20761
19	Te	dofetilide	InChI=1S/C19H27N3O5S2/c1-22(13-12-16-4-6-17(7-5-16)20-28(2,23)24)14-15-27-19-10-8-18(9-11-19)21-29(3,25)26/h4-11,20-21H,12-15H2,1-3H3	CHEMBL473	68.3578	0.683578	High/Medium	0.35	-0.455932	0.0878	-1.05651
20	Tr	almotriptan	InChI=1S/C17H25N3O2S/c1-19(2)10-7-15-12-18-17-6-5-14(11-16(15)17)13-23(21,22)20-8-3-4-9-20/h5-6,11-12,18H,3-4,7-10,13H2,1-2H3	CHEMBL1505	57.1429	0.571429	High/Medium	0.17	-0.769551	0.2371	-0.625068
21	Tr	dolasetron	InChI=1S/C19H20N2O3/c22-18-10-21-12-5-11(18)6-13(21)8-14(7-12)24-19(23)16-9-20-17-4-2-1-3-15(16)17/h1-4,9,11-14,20H,5-8,10H2/t11-,12-,13+,14+	CHEMBL2368925	0	0	Low	0.31	-0.508638	0.2707	-0.567512
22	Tr	donepezil	InChI=1S/C24H29NO3/c1-27-22-14-19-13-20(24(26)21(19)15-23(22)28-2)12-17-8-10-25(11-9-17)16-18-6-4-3-5-7-18/h3-7,14-15,17,20H,8-13,16H2,1-2H3	CHEMBL502	10.8814	0.108814	Low	0.011	-1.95861	0.1764	-0.753501
23	Tr	doxorubicin	InChI=1S/C27H29NO11/c1-10-22(31)13(28)6-17(38-10)39-15-8-27(36,16(30)9-29)7-12-19(15)26(35)21-20(24(12)33)23(32)11-4-3-5-14(37-2)18(11)25(21)34/h3-5,10,13,15,17,22,29,31,33,35-36H,6-9,28H2,1-2H3/t10-,13-,15-,17-,22+,27-/m0/s1	CHEMBL53463	3.5	0.035	Low	0.463	-0.334419	0.2123	-0.67305
24	Tr	doxycycline	InChI=1S/C22H24N2O8/c1-7-8-5-4-6-9(25)11(8)16(26)12-10(7)17(27)14-15(24(2)3)18(28)13(21(23)31)20(30)22(14,32)19(12)29/h4-7,10,14-15,17,25,27-29,32H,1-3H3,(H2,23,31)/t7-,10+,14+,15-,17-,22-/m0/s1	CHEMBL1433	41	0.41	High/Medium	0.1	-1	0.1313	-0.881735
25	Tr	dronabinol	InChI=1S/C21H30O2/c1-5-6-7-8-15-12-18(22)20-16-11-14(2)9-10-17(16)21(3,4)23-19(20)13-15/h11-13,16-17,22H,5-10H2,1-4H3/t16-,17-/m1/s1	CHEMBL465	3.33333	0.0333333	Low	0.03	-1.52288	0.0554	-1.25649
26	Tr	dronedarone	InChI=1S/C31H44N2O5S/c1-5-8-12-29-30(27-23-25(32-39(4,35)36)15-18-28(27)38-29)31(34)24-13-16-26(17-14-24)37-22-11-21-33(19-9-6-2)20-10-7-3/h13-18,23,32H,5-12,19-22H2,1-4H3	CHEMBL184412	0	0	Low	0.02	-1.69897	0.0462	-1.33536
27	Te	dutasteride	InChI=1S/C27H30F6N2O2/c1-24-11-9-17-15(4-8-21-25(17,2)12-10-22(36)35-21)16(24)6-7-19(24)23(37)34-20-13-14(26(28,29)30)3-5-18(20)27(31,32)33/h3,5,10,12-13,15-17,19,21H,4,6-9,11H2,1-2H3,(H,34,37)(H,35,36)/t15-,16-,17-,19+,21+,24-,25+/m0/s1	CHEMBL1200969	0.828638	0.00828638	Low	0.01	-2	0.0146	-1.83565
28	Te	eletriptan	InChI=1S/C22H26N2O2S/c1-24-12-5-6-19(24)15-18-16-23-22-10-9-17(14-21(18)22)11-13-27(25,26)20-7-3-2-4-8-20/h2-4,7-10,14,16,19,23H,5-6,11-13,15H2,1H3/t19-/m1/s1	CHEMBL1510	10	0.1	Low	0.17223	-0.763892	0.0664	-1.17783
29	Te	emtricitabine	InChI=1S/C8H10FN3O3S/c9-4-1-12(8(14)11-7(4)10)5-3-16-6(2-13)15-5/h1,5-6,13H,2-3H2,(H2,10,11,14)/t5-,6+/m0/s1	CHEMBL885	77.67	0.7767	High/Medium	1	0	0.8758	-0.0575951
30	Tr	alosetron	InChI=1S/C17H18N4O/c1-11-13(19-10-18-11)9-21-8-7-15-16(17(21)22)12-5-3-4-6-14(12)20(15)2/h3-6,10H,7-9H2,1-2H3,(H,18,19)	CHEMBL1110	11.3434	0.113434	Low	0.2	-0.69897	0.2125	-0.672641
31	Tr	enalapril	InChI=1S/C20H28N2O5/c1-3-27-20(26)16(12-11-15-8-5-4-6-9-15)21-14(2)18(23)22-13-7-10-17(22)19(24)25/h4-6,8-9,14,16-17,21H,3,7,10-13H2,1-2H3,(H,24,25)/t14-,16-,17-/m0/s1	CHEMBL578	20.934	0.20934	Low	0.45	-0.346787	0.4397	-0.356844
32	Tr	entecavir	InChI=1S/C12H15N5O3/c1-5-6(3-18)8(19)2-7(5)17-4-14-9-10(17)15-12(13)16-11(9)20/h4,6-8,18-19H,1-3H2,(H3,13,15,16,20)/t6-,7-,8-/m0/s1	CHEMBL713	87.5	0.875	High/Medium	1	0	0.7561	-0.121421
33	Tr	epirubicin	InChI=1S/C27H29NO11/c1-10-22(31)13(28)6-17(38-10)39-15-8-27(36,16(30)9-29)7-12-19(15)26(35)21-20(24(12)33)23(32)11-4-3-5-14(37-2)18(11)25(21)34/h3-5,10,13,15,17,22,29,31,33,35-36H,6-9,28H2,1-2H3/t10-,13-,15-,17-,22-,27-/m0/s1	CHEMBL417	9.5	0.095	Low	0.23	-0.638272	0.2123	-0.67305
34	Tr	eplerenone	InChI=1S/C24H30O6/c1-21-7-4-14(25)10-13(21)11-15(20(27)28-3)19-16-5-8-23(9-6-18(26)30-23)22(16,2)12-17-24(19,21)29-17/h10,15-17,19H,4-9,11-12H2,1-3H3/t15-,16+,17-,19+,21+,22+,23-,24-/m1/s1	CHEMBL1095097	6	0.06	Low	0.5	-0.30103	0.3212	-0.493224
35	Tr	eprosartan	InChI=1S/C23H24N2O4S/c1-2-3-6-21-24-14-19(12-18(23(28)29)13-20-5-4-11-30-20)25(21)15-16-7-9-17(10-8-16)22(26)27/h4-5,7-12,14H,2-3,6,13,15H2,1H3,(H,26,27)(H,28,29)/b18-12+	CHEMBL813	30	0.3	Low	0.0215	-1.66756	0.0154	-1.81248
36	Tr	eptifibatide	InChI=1S/C35H49N11O9S2/c36-30(51)25-18-57-56-13-10-27(47)42-22(8-3-4-11-39-35(37)38)31(52)41-17-28(48)43-23(15-29(49)50)32(53)44-24(14-19-16-40-21-7-2-1-6-20(19)21)34(55)46-12-5-9-26(46)33(54)45-25/h1-2,6-7,16,22-26,40H,3-5,8-15,17-18H2,(H2,36,51)(H,41,52)(H,42,47)(H,43,48)(H,44,53)(H,45,54)(H,49,50)(H4,37,38,39)/t22-,23-,24-,25-,26-/m0/s1	CHEMBL1174	50	0.5	High/Medium	0.75	-0.124939	0.0906	-1.04287
37	Te	erlotinib	InChI=1S/C22H23N3O4/c1-4-16-6-5-7-17(12-16)25-22-18-13-20(28-10-8-26-2)21(29-11-9-27-3)14-19(18)23-15-24-22/h1,5-7,12-15H,8-11H2,2-3H3,(H,23,24,25)	CHEMBL553	0.462487	0.00462487	Low	0.035	-1.45593	0.073	-1.13668
38	Tr	alprazolam	InChI=1S/C17H13ClN4/c1-11-20-21-16-10-19-17(12-5-3-2-4-6-12)14-9-13(18)7-8-15(14)22(11)16/h2-9H,10H2,1H3	CHEMBL661	20.202	0.20202	Low	0.2	-0.69897	0.1274	-0.894831
39	Te	erythromycin	InChI=1S/C37H67NO13/c1-14-25-37(10,45)30(41)20(4)27(39)18(2)16-35(8,44)32(51-34-28(40)24(38(11)12)15-19(3)47-34)21(5)29(22(6)33(43)49-25)50-26-17-36(9,46-13)31(42)23(7)48-26/h18-26,28-32,34,40-42,44-45H,14-17H2,1-13H3/t18-,19-,20+,21+,22-,23+,24+,25-,26+,28-,29+,30-,31+,32-,34+,35-,36-,37-/m1/s1	CHEMBL532	5	0.05	Low	0.424578	-0.372043	0.4256	-0.370998
40	Te	escitalopram	InChI=1S/C20H21FN2O/c1-23(2)11-3-10-20(17-5-7-18(21)8-6-17)19-9-4-15(13-22)12-16(19)14-24-20/h4-9,12H,3,10-11,14H2,1-2H3/t20-/m0/s1	CHEMBL1508	8.60215	0.0860215	Low	0.357074	-0.447241	0.1301	-0.885723
41	Tr	esmolol	InChI=1S/C16H25NO4/c1-12(2)17-10-14(18)11-21-15-7-4-13(5-8-15)6-9-16(19)20-3/h4-5,7-8,12,14,17-18H,6,9-11H2,1-3H3	CHEMBL768	0.5	0.005	Low	0.45	-0.346787	0.5192	-0.284665
42	Tr	ethambutol	InChI=1S/C10H24N2O2/c1-3-9(7-13)11-5-6-12-10(4-2)8-14/h9-14H,3-8H2,1-2H3/t9-,10-/m0/s1	CHEMBL44884	79	0.79	High/Medium	0.05	-1.30103	0.5393	-0.26817
43	Te	etodolac	InChI=1S/C17H21NO3/c1-3-11-6-5-7-12-13-8-9-21-17(4-2,10-14(19)20)16(13)18-15(11)12/h5-7,18H,3-4,8-10H2,1-2H3,(H,19,20)	CHEMBL622	1.22213	0.0122213	Low	0.00586879	-2.23145	0.0216	-1.66555
44	Tr	etomidate	InChI=1S/C14H16N2O2/c1-3-18-14(17)13-9-15-10-16(13)11(2)12-7-5-4-6-8-12/h4-11H,3H2,1-2H3/t11-/m1/s1	CHEMBL681	2	0.02	Low	0.235	-0.628932	0.2722	-0.565112
45	Te	etoposide	InChI=1S/C29H32O13/c1-11-36-9-20-27(40-11)24(31)25(32)29(41-20)42-26-14-7-17-16(38-10-39-17)6-13(14)21(22-15(26)8-37-28(22)33)12-4-18(34-2)23(30)19(5-12)35-3/h4-7,11,15,20-22,24-27,29-32H,8-10H2,1-3H3/t11-,15+,20-,21-,22+,24-,25-,26-,27-,29+/m1/s1	CHEMBL44657	76	0.76	High/Medium	0.066	-1.18046	0.0758	-1.12033
46	Tr	exemestane	InChI=1S/C20H24O2/c1-12-10-14-15-4-5-18(22)20(15,3)9-7-16(14)19(2)8-6-13(21)11-17(12)19/h6,8,11,14-16H,1,4-5,7,9-10H2,2-3H3/t14-,15-,16-,19+,20-/m0/s1	CHEMBL1200374	1.16279	0.0116279	Low	0.1	-1	0.0794	-1.10018
47	Tr	alvimopan	InChI=1S/C25H32N2O4/c1-18-16-27(12-11-25(18,2)21-9-6-10-22(28)14-21)17-20(24(31)26-15-23(29)30)13-19-7-4-3-5-8-19/h3-10,14,18,20,28H,11-13,15-17H2,1-2H3,(H,26,31)(H,29,30)/t18-,20-,25+/m0/s1	CHEMBL270190	31.25	0.3125	High/Medium	0.195	-0.709965	0.1435	-0.843148
48	Tr	famciclovir	InChI=1S/C14H19N5O4/c1-9(20)22-6-11(7-23-10(2)21)3-4-19-8-17-12-5-16-14(15)18-13(12)19/h5,8,11H,3-4,6-7H2,1-2H3,(H2,15,16,18)	CHEMBL880	0	0	Low	0.888	-0.051587	0.4321	-0.364416
49	Tr	famotidine	InChI=1S/C8H15N7O2S3/c9-6(15-20(12,16)17)1-2-18-3-5-4-19-8(13-5)14-7(10)11/h4H,1-3H2,(H2,9,15)(H2,12,16,17)(H4,10,11,13,14)	CHEMBL902	69.75	0.6975	High/Medium	0.825	-0.0835461	0.5275	-0.277778
50	Te	felodipine	InChI=1S/C18H19Cl2NO4/c1-5-25-18(23)14-10(3)21-9(2)13(17(22)24-4)15(14)11-7-6-8-12(19)16(11)20/h6-8,15,21H,5H2,1-4H3	CHEMBL1480	1.36986	0.0136986	Low	0.01	-2	0.0156	-1.80688
51	Tr	fesoterodine	InChI=1S/C26H37NO3/c1-18(2)26(29)30-25-13-12-21(17-28)16-24(25)23(22-10-8-7-9-11-22)14-15-27(19(3)4)20(5)6/h7-13,16,18-20,23,28H,14-15,17H2,1-6H3/t23-/m1/s1	CHEMBL1201764	0	0	Low	0.5	-0.30103	0.2435	-0.613501
52	Tr	fexofenadine	InChI=1S/C32H39NO4/c1-31(2,30(35)36)25-17-15-24(16-18-25)29(34)14-9-21-33-22-19-28(20-23-33)32(37,26-10-5-3-6-11-26)27-12-7-4-8-13-27/h3-8,10-13,15-18,28-29,34,37H,9,14,19-23H2,1-2H3,(H,35,36)	CHEMBL914	75.7576	0.757576	High/Medium	0.044	-1.35655	0.0349	-1.45717
53	Te	finasteride	InChI=1S/C23H36N2O2/c1-21(2,3)25-20(27)17-8-7-15-14-6-9-18-23(5,13-11-19(26)24-18)16(14)10-12-22(15,17)4/h11,13-18H,6-10,12H2,1-5H3,(H,24,26)(H,25,27)/t14-,15-,16-,17+,18+,22-,23+/m0/s1	CHEMBL710	0.659522	0.00659522	Low	0.1	-1	0.0725	-1.13966
54	Te	flecainide	InChI=1S/C17H20F6N2O3/c18-16(19,20)9-27-12-4-5-14(28-10-17(21,22)23)13(7-12)15(26)25-8-11-3-1-2-6-24-11/h4-5,7,11,24H,1-3,6,8-10H2,(H,25,26)	CHEMBL652	47.4718	0.474718	High/Medium	0.04	-1.39794	0.0604	-1.21896
55	Tr	fleroxacin	InChI=1S/C17H18F3N3O3/c1-21-4-6-22(7-5-21)15-12(19)8-10-14(13(15)20)23(3-2-18)9-11(16(10)24)17(25)26/h8-9H,2-7H2,1H3,(H,25,26)	CHEMBL6273	72.5	0.725	High/Medium	0.73	-0.136677	0.5637	-0.248952
56	Tr	fluconazole	InChI=1S/C13H12F2N6O/c14-10-1-2-11(12(15)3-10)13(22,4-20-8-16-6-18-20)5-21-9-17-7-19-21/h1-3,6-9,22H,4-5H2	CHEMBL106	81.0041	0.810041	High/Medium	0.885	-0.0530567	0.5208	-0.283329
57	Tr	amikacin	InChI=1S/C22H43N5O13/c23-2-1-8(29)20(36)27-7-3-6(25)18(39-22-16(34)15(33)13(31)9(4-24)37-22)17(35)19(7)40-21-14(32)11(26)12(30)10(5-28)38-21/h6-19,21-22,28-35H,1-5,23-26H2,(H,27,36)/t6-,7+,8-,9+,10+,11-,12+,13+,14+,15-,16+,17-,18+,19-,21+,22+/m0/s1	CHEMBL177	98	0.98	High/Medium	1	0	0.4457	-0.350957
58	Te	fludarabine	InChI=1S/C10H12FN5O4/c11-10-14-7(12)4-8(15-10)16(2-13-4)9-6(19)5(18)3(1-17)20-9/h2-3,5-6,9,17-19H,1H2,(H2,12,14,15)/t3-,5-,6+,9-/m1/s1	CHEMBL1568	24	0.24	Low	0.76	-0.119186	0.6715	-0.172954
59	Te	fluorouracil	InChI=1S/C4H3FN2O2/c5-2-1-6-4(9)7-3(2)8/h1H,(H2,6,7,8,9)	CHEMBL185	5	0.05	Low	0.9	-0.0457575	0.593	-0.226945
60	Tr	flutamide	InChI=1S/C11H11F3N2O3/c1-6(2)10(17)15-7-3-4-9(16(18)19)8(5-7)11(12,13)14/h3-6H,1-2H3,(H,15,17)	CHEMBL806	1	0.01	Low	0.064	-1.19382	0.04	-1.39794
61	Te	fluvastatin	InChI=1S/C24H26FNO4/c1-15(2)26-21-6-4-3-5-20(21)24(16-7-9-17(25)10-8-16)22(26)12-11-18(27)13-19(28)14-23(29)30/h3-12,15,18-19,27-28H,13-14H2,1-2H3,(H,29,30)/b12-11+/t18-,19-/m0/s1	CHEMBL350239	5.75153	0.0575153	Low	0.0057838	-2.23779	0.0232	-1.63451
62	Tr	fluvoxamine	InChI=1S/C15H21F3N2O2/c1-21-10-3-2-4-14(20-22-11-9-19)12-5-7-13(8-6-12)15(16,17)18/h5-8H,2-4,9-11,19H2,1H3/b20-14+	CHEMBL814	3.77358	0.0377358	Low	0.191	-0.718967	0.1704	-0.76853
63	Tr	fosfomycin	InChI=1S/C3H7O4P/c1-2-3(7-2)8(4,5)6/h2-3H,1H3,(H2,4,5,6)/t2-,3+/m0/s1	CHEMBL1757	82	0.82	High/Medium	1	0	0.7015	-0.153972
64	Tr	fosinopril	InChI=1S/C30H46NO7P/c1-4-28(33)37-30(22(2)3)38-39(36,18-12-11-15-23-13-7-5-8-14-23)21-27(32)31-20-25(19-26(31)29(34)35)24-16-9-6-10-17-24/h5,7-8,13-14,22,24-26,30H,4,6,9-12,15-21H2,1-3H3,(H,34,35)/t25-,26+,30+,39-/m1/s1	CHEMBL3039598	0	0	Low	0.014	-1.85387	0.0459	-1.33819
65	Tr	amiodarone	InChI=1S/C25H29I2NO3/c1-4-7-11-22-23(18-10-8-9-12-21(18)31-22)24(29)17-15-19(26)25(20(27)16-17)30-14-13-28(5-2)6-3/h8-10,12,15-16H,4-7,11,13-14H2,1-3H3	CHEMBL633	0	0	Low	0	-4	0.0308	-1.51145
66	Tr	frovatriptan	InChI=1S/C14H17N3O/c1-16-9-3-5-13-11(7-9)10-6-8(14(15)18)2-4-12(10)17-13/h2,4,6,9,16-17H,3,5,7H2,1H3,(H2,15,18)/t9-/m1/s1	CHEMBL1279	24.1015	0.241015	Low	0.35	-0.455932	0.4337	-0.362811
67	Tr	fulvestrant	InChI=1S/C32H47F5O3S/c1-30-17-15-26-25-12-11-24(38)21-23(25)20-22(29(26)27(30)13-14-28(30)39)10-7-5-3-2-4-6-8-18-41(40)19-9-16-31(33,34)32(35,36)37/h11-12,21-22,26-29,38-39H,2-10,13-20H2,1H3/t22-,26-,27+,28+,29-,30+,41?/m1/s1	CHEMBL1358	1	0.01	Low	0.01	-2	0.0151	-1.82102
68	Tr	furosemide	InChI=1S/C12H11ClN2O5S/c13-9-5-10(15-6-7-2-1-3-20-7)8(12(16)17)4-11(9)21(14,18)19/h1-5,15H,6H2,(H,16,17)(H2,14,18,19)	CHEMBL35	71	0.71	High/Medium	0.0138135	-1.8597	0.1792	-0.746662
69	Tr	gabapentin	InChI=1S/C9H17NO2/c10-7-9(6-8(11)12)4-2-1-3-5-9/h1-7,10H2,(H,11,12)	CHEMBL940	100	1	High/Medium	1	0	0.7793	-0.108295
70	Te	gefitinib	InChI=1S/C22H24ClFN4O3/c1-29-20-13-19-16(12-21(20)31-8-2-5-28-6-9-30-10-7-28)22(26-14-25-19)27-15-3-4-18(24)17(23)11-15/h3-4,11-14H,2,5-10H2,1H3,(H,25,26,27)	CHEMBL939	3.3557	0.033557	Low	0.1	-1	0.0786	-1.10458
71	Tr	gemcitabine	InChI=1S/C9H11F2N3O4/c10-9(11)6(16)4(3-15)18-7(9)14-2-1-5(12)13-8(14)17/h1-2,4,6-7,15-16H,3H2,(H2,12,13,17)/t4-,6-,7-/m1/s1	CHEMBL888	8	0.08	Low	0.999	-0.000434512	0.8459	-0.072681
72	Tr	gemfibrozil	InChI=1S/C15H22O3/c1-11-6-7-12(2)13(10-11)18-9-5-8-15(3,4)14(16)17/h6-7,10H,5,8-9H2,1-4H3,(H,16,17)	CHEMBL457	1	0.01	Low	0.05	-1.30103	0.1212	-0.916497
73	Tr	gentamicin	InChI=1S/C21H43N5O7/c1-9(25-3)13-6-5-10(22)19(31-13)32-16-11(23)7-12(24)17(14(16)27)33-20-15(28)18(26-4)21(2,29)8-30-20/h9-20,25-29H,5-8,22-24H2,1-4H3	CHEMBL329592	90	0.9	High/Medium	0.85	-0.0705811	0.6257	-0.203634
74	Tr	amlodipine	InChI=1S/C20H25ClN2O5/c1-4-28-20(25)18-15(11-27-10-9-22)23-12(2)16(19(24)26-3)17(18)13-7-5-6-8-14(13)21/h5-8,17,23H,4,9-11,22H2,1-3H3	CHEMBL1491	15.625	0.15625	Low	0.038	-1.42022	0.0733	-1.1349
75	Tr	glimepiride	InChI=1S/C24H34N4O5S/c1-4-21-17(3)15-28(22(21)29)24(31)25-14-13-18-7-11-20(12-8-18)34(32,33)27-23(30)26-19-9-5-16(2)6-10-19/h7-8,11-12,16,19H,4-6,9-10,13-15H2,1-3H3,(H,25,31)(H2,26,27,30)/t16-,19-	CHEMBL1481	0.25	0.0025	Low	0.005	-2.30103	0.0566	-1.24718
76	Tr	glipizide	InChI=1S/C21H27N5O4S/c1-15-13-24-19(14-23-15)20(27)22-12-11-16-7-9-18(10-8-16)31(29,30)26-21(28)25-17-5-3-2-4-6-17/h7-10,13-14,17H,2-6,11-12H2,1H3,(H,22,27)(H2,25,26,28)	CHEMBL1073	4.75	0.0475	Low	0.015	-1.82391	0.0254	-1.59517
77	Te	glyburide	InChI=1S/C23H28ClN3O5S/c1-32-21-12-9-17(24)15-20(21)22(28)25-14-13-16-7-10-19(11-8-16)33(30,31)27-23(29)26-18-5-3-2-4-6-18/h7-12,15,18H,2-6,13-14H2,1H3,(H,25,28)(H2,26,27,29)	CHEMBL472	0	0	Low	0.001	-3	0.0184	-1.73518
78	Tr	guanfacine	InChI=1S/C9H9Cl2N3O/c10-6-2-1-3-7(11)5(6)4-8(15)14-9(12)13/h1-3H,4H2,(H4,12,13,14,15)	CHEMBL862	63.0011	0.630011	High/Medium	0.32	-0.49485	0.3016	-0.520569
79	Tr	haloperidol	InChI=1S/C21H23ClFNO2/c22-18-7-5-17(6-8-18)21(26)11-14-24(15-12-21)13-1-2-20(25)16-3-9-19(23)10-4-16/h3-10,26H,1-2,11-15H2	CHEMBL54	1	0.01	Low	0.0866467	-1.06225	0.1498	-0.824488
80	Te	hydrochlorothiazide	InChI=1S/C7H8ClN3O4S2/c8-4-1-5-7(2-6(4)16(9,12)13)17(14,15)11-3-10-5/h1-2,10-11H,3H2,(H2,9,12,13)	CHEMBL435	95	0.95	High/Medium	0.563	-0.249492	0.3942	-0.404283
81	Tr	hydromorphone	InChI=1S/C17H19NO3/c1-18-7-6-17-10-3-5-13(20)16(17)21-15-12(19)4-2-9(14(15)17)8-11(10)18/h2,4,10-11,16,19H,3,5-8H2,1H3/t10-,11+,16-,17-/m0/s1	CHEMBL398707	12.85	0.1285	Low	0.865	-0.0629839	0.7816	-0.107015
82	Te	amoxicillin	InChI=1S/C16H19N3O5S/c1-16(2)11(15(23)24)19-13(22)10(14(19)25-16)18-12(21)9(17)7-3-5-8(20)6-4-7/h3-6,9-11,14,20H,17H2,1-2H3,(H,18,21)(H,23,24)/t9-,10-,11+,14-/m1/s1	CHEMBL1082	96.6292	0.966292	High/Medium	0.991874	-0.0035435	0.6689	-0.174639
83	Te	hydroxychloroquine	InChI=1S/C18H26ClN3O/c1-3-22(11-12-23)10-4-5-14(2)21-17-8-9-20-18-13-15(19)6-7-16(17)18/h6-9,13-14,23H,3-5,10-12H2,1-2H3,(H,20,21)	CHEMBL1535	36.4865	0.364865	High/Medium	0.48	-0.318759	0.1426	-0.84588
84	Tr	hydroxyurea	InChI=1S/CH4N2O2/c2-1(4)3-5/h5H,(H3,2,3,4)	CHEMBL467	35.8	0.358	High/Medium	1	0	0.729	-0.137272
85	Tr	ibandronic acid	InChI=1S/C9H23NO7P2/c1-3-4-5-7-10(2)8-6-9(11,18(12,13)14)19(15,16)17/h11H,3-8H2,1-2H3,(H2,12,13,14)(H2,15,16,17)	CHEMBL997	55	0.55	High/Medium	0.15	-0.823909	0.2084	-0.681102
86	Tr	idarubicin	InChI=1S/C26H27NO9/c1-10-21(29)15(27)7-17(35-10)36-16-9-26(34,11(2)28)8-14-18(16)25(33)20-19(24(14)32)22(30)12-5-3-4-6-13(12)23(20)31/h3-6,10,15-17,21,29,32-34H,7-9,27H2,1-2H3/t10-,15-,16-,17-,21+,26-/m0/s1	CHEMBL1117	3	0.03	Low	0.056	-1.25181	0.1576	-0.802444
87	Tr	ifosfamide	InChI=1S/C7H15Cl2N2O2P/c8-2-4-10-14(12)11(6-3-9)5-1-7-13-14/h1-7H2,(H,10,12)	CHEMBL1024	10	0.1	Low	1	0	0.7483	-0.125924
88	Tr	iloperidone	InChI=1S/C24H27FN2O4/c1-16(28)18-4-7-21(23(14-18)29-2)30-13-3-10-27-11-8-17(9-12-27)24-20-6-5-19(25)15-22(20)31-26-24/h4-7,14-15,17H,3,8-13H2,1-2H3	CHEMBL14376	1.38889	0.0138889	Low	0.05	-1.30103	0.0463	-1.33442
89	Tr	imatinib	InChI=1S/C29H31N7O/c1-21-5-10-25(18-27(21)34-29-31-13-11-26(33-29)24-4-3-12-30-19-24)32-28(37)23-8-6-22(7-9-23)20-36-16-14-35(2)15-17-36/h3-13,18-19H,14-17,20H2,1-2H3,(H,32,37)(H,31,33,34)	CHEMBL941	5.10204	0.0510204	Low	0.042	-1.37675	0.0518	-1.28567
90	Tr	imipenem	InChI=1S/C12H17N3O4S/c1-6(16)9-7-4-8(20-3-2-14-5-13)10(12(18)19)15(7)11(9)17/h5-7,9,16H,2-4H2,1H3,(H2,13,14)(H,18,19)/t6-,7-,9-/m1/s1	CHEMBL148	69	0.69	High/Medium	0.86	-0.0655015	0.7695	-0.113791
91	Te	imipramine	InChI=1S/C19H24N2/c1-20(2)14-7-15-21-18-10-5-3-8-16(18)12-13-17-9-4-6-11-19(17)21/h3-6,8-11H,7,12-15H2,1-2H3	CHEMBL11	2	0.02	Low	0.0266415	-1.57444	0.1383	-0.859178
92	Te	acebutolol	InChI=1S/C18H28N2O4/c1-5-6-18(23)20-14-7-8-17(16(9-14)13(4)21)24-11-15(22)10-19-12(2)3/h7-9,12,15,19,22H,5-6,10-11H2,1-4H3,(H,20,23)	CHEMBL642	28.5714	0.285714	Low	0.851799	-0.0696631	0.5946	-0.225775
93	Te	amphotericin b	InChI=1S/C47H73NO17/c1-27-17-15-13-11-9-7-5-6-8-10-12-14-16-18-34(64-46-44(58)41(48)43(57)30(4)63-46)24-38-40(45(59)60)37(54)26-47(61,65-38)25-33(51)22-36(53)35(52)20-19-31(49)21-32(50)23-39(55)62-29(3)28(2)42(27)56/h5-18,27-38,40-44,46,49-54,56-58,61H,19-26,48H2,1-4H3,(H,59,60)/b6-5+,9-7+,10-8+,13-11+,14-12+,17-15+,18-16+/t27-,28-,29-,30+,31+,32+,33-,34-,35+,36+,37-,38-,40+,41-,42+,43+,44-,46-,4…	CHEMBL267345	3.5	0.035	Low	0.04	-1.39794	0.1672	-0.776764
94	Tr	inamrinone	InChI=1S/C10H9N3O/c11-9-5-8(6-13-10(9)14)7-1-3-12-4-2-7/h1-6H,11H2,(H,13,14)	CHEMBL12856	25	0.25	Low	0.58	-0.236572	0.4835	-0.315604
95	Te	indinavir	InChI=1S/C36H47N5O4/c1-36(2,3)39-35(45)31-24-40(22-26-12-9-15-37-21-26)16-17-41(31)23-29(42)19-28(18-25-10-5-4-6-11-25)34(44)38-33-30-14-8-7-13-27(30)20-32(33)43/h4-15,21,28-29,31-33,42-43H,16-20,22-24H2,1-3H3,(H,38,44)(H,39,45)/t28-,29+,31+,32-,33+/m1/s1	CHEMBL115	20	0.2	Low	0.434	-0.36251	0.1906	-0.719877
96	Tr	indomethacin	InChI=1S/C19H16ClNO4/c1-11-15(10-18(22)23)16-9-14(25-2)7-8-17(16)21(11)19(24)12-3-5-13(20)6-4-12/h3-9H,10H2,1-2H3,(H,22,23)	CHEMBL6	15	0.15	Low	0.005	-2.30103	0.0224	-1.64975
97	Tr	iopamidol	InChI=1S/C17H22I3N3O8/c1-6(28)15(29)23-14-12(19)9(16(30)21-7(2-24)3-25)11(18)10(13(14)20)17(31)22-8(4-26)5-27/h6-8,24-28H,2-5H2,1H3,(H,21,30)(H,22,31)(H,23,29)/t6-/m0/s1	CHEMBL1200932	96	0.96	High/Medium	0.99	-0.00436481	0.5202	-0.28383
98	Te	irbesartan	InChI=1S/C25H28N6O/c1-2-3-10-22-26-25(15-6-7-16-25)24(32)31(22)17-18-11-13-19(14-12-18)20-8-4-5-9-21(20)23-27-29-30-28-23/h4-5,8-9,11-14H,2-3,6-7,10,15-17H2,1H3,(H,27,28,29,30)	CHEMBL1513	3.51678	0.0351678	Low	0.1	-1	0.0673	-1.17198
99	Tr	irinotecan	InChI=1S/C33H38N4O6/c1-3-22-23-16-21(43-32(40)36-14-10-20(11-15-36)35-12-6-5-7-13-35)8-9-27(23)34-29-24(22)18-37-28(29)17-26-25(30(37)38)19-42-31(39)33(26,41)4-2/h8-9,16-17,20,41H,3-7,10-15,18-19H2,1-2H3/t33-/m0/s1	CHEMBL481	16.7	0.167	Low	0.298	-0.525784	0.2136	-0.670399
100	Tr	isosorbide	InChI=1S/C6H10O4/c7-3-1-9-6-4(8)2-10-5(3)6/h3-8H,1-2H2/t3-,4+,5-,6-/m1/s1	CHEMBL1200660	2.54422	0.0254422	Low	0.96	-0.0177288	0.7592	-0.119644
101	Te	ampicillin	InChI=1S/C16H19N3O4S/c1-16(2)11(15(22)23)19-13(21)10(14(19)24-16)18-12(20)9(17)8-6-4-3-5-7-8/h3-7,9-11,14H,17H2,1-2H3,(H,18,20)(H,22,23)/t9-,10-,11+,14-/m1/s1	CHEMBL174	70.525	0.70525	High/Medium	0.85	-0.0705811	0.7333	-0.134718
102	Tr	ivabradine	InChI=1S/C27H36N2O5/c1-28(17-21-11-20-14-25(33-4)26(34-5)16-22(20)21)8-6-9-29-10-7-18-12-23(31-2)24(32-3)13-19(18)15-27(29)30/h12-14,16,21H,6-11,15,17H2,1-5H3/t21-/m1/s1	CHEMBL471737	8.64865	0.0864865	Low	0.3	-0.522879	0.2082	-0.681519
103	Tr	ixabepilone	InChI=1S/C27H42N2O5S/c1-15-9-8-10-27(7)22(34-27)12-20(16(2)11-19-14-35-18(4)28-19)29-23(31)13-21(30)26(5,6)25(33)17(3)24(15)32/h11,14-15,17,20-22,24,30,32H,8-10,12-13H2,1-7H3,(H,29,31)/b16-11+/t15-,17+,20-,21-,22-,24-,27+/m0/s1	CHEMBL1201752	5.6	0.056	Low	0.276	-0.559091	0.16	-0.79588
104	Te	ketamine	InChI=1S/C13H16ClNO/c1-15-13(9-5-4-8-12(13)16)10-6-2-3-7-11(10)14/h2-3,6-7,15H,4-5,8-9H2,1H3	CHEMBL742	4	0.04	Low	0.465	-0.332547	0.2623	-0.581202
105	Tr	ketoconazole	InChI=1S/C26H28Cl2N4O4/c1-19(33)31-10-12-32(13-11-31)21-3-5-22(6-4-21)34-15-23-16-35-26(36-23,17-30-9-8-29-18-30)24-7-2-20(27)14-25(24)28/h2-9,14,18,23H,10-13,15-17H2,1H3/t23-,26-/m1/s1	CHEMBL295698	4.40529	0.0440529	Low	0.01	-2	0.0192	-1.7167
106	Tr	ketoprofen	InChI=1S/C16H14O3/c1-11(16(18)19)13-8-5-9-14(10-13)15(17)12-6-3-2-4-7-12/h2-11H,1H3,(H,18,19)	CHEMBL571	0.63742	0.0063742	Low	0.009	-2.04576	0.0197	-1.70553
107	Tr	ketorolac	InChI=1S/C15H13NO3/c17-14(10-4-2-1-3-5-10)13-7-6-12-11(15(18)19)8-9-16(12)13/h1-7,11H,8-9H2,(H,18,19)	CHEMBL469	58	0.58	High/Medium	0.016	-1.79588	0.043	-1.36653
108	Te	labetalol	InChI=1S/C19H24N2O3/c1-13(7-8-14-5-3-2-4-6-14)21-12-18(23)15-9-10-17(22)16(11-15)19(20)24/h2-6,9-11,13,18,21-23H,7-8,12H2,1H3,(H2,20,24)	CHEMBL429	10.0806	0.100806	Low	0.412	-0.385103	0.3648	-0.437945
109	Te	lacosamide	InChI=1S/C13H18N2O3/c1-10(16)15-12(9-18-2)13(17)14-8-11-6-4-3-5-7-11/h3-7,12H,8-9H2,1-2H3,(H,14,17)(H,15,16)/t12-/m1/s1	CHEMBL58323	40	0.4	High/Medium	0.85	-0.0705811	0.7162	-0.144966
110	Te	lamivudine	InChI=1S/C8H11N3O3S/c9-5-1-2-11(8(13)10-5)6-4-15-7(3-12)14-6/h1-2,6-7,12H,3-4H2,(H2,9,10,13)/t6-,7+/m0/s1	CHEMBL141	80.5773	0.805773	High/Medium	0.773	-0.111821	0.7409	-0.13024
111	Tr	amsacrine	InChI=1S/C21H19N3O3S/c1-27-20-13-14(24-28(2,25)26)11-12-19(20)23-21-15-7-3-5-9-17(15)22-18-10-6-4-8-16(18)21/h3-13,24H,1-2H3,(H,22,23)	CHEMBL43	10	0.1	Low	0.025	-1.60206	0.0217	-1.66354
112	Tr	lamotrigine	InChI=1S/C9H7Cl2N5/c10-5-3-1-2-4(6(5)11)7-8(12)14-9(13)16-15-7/h1-3H,(H4,12,13,14,16)	CHEMBL741	10.2041	0.102041	Low	0.373	-0.428291	0.1412	-0.850165
113	Tr	lapatinib	InChI=1S/C29H26ClFN4O4S/c1-40(36,37)12-11-32-16-23-7-10-27(39-23)20-5-8-26-24(14-20)29(34-18-33-26)35-22-6-9-28(25(30)15-22)38-17-19-3-2-4-21(31)13-19/h2-10,13-15,18,32H,11-12,16-17H2,1H3,(H,33,34,35)	CHEMBL554	2.17391	0.0217391	Low	0	-4	0.0091	-2.04096
114	Te	leflunomide	InChI=1S/C12H9F3N2O2/c1-7-10(6-16-19-7)11(18)17-9-4-2-8(3-5-9)12(13,14)15/h2-6H,1H3,(H,17,18)	CHEMBL960	1.25	0.0125	Low	0.009	-2.04576	0.0162	-1.79048
115	Tr	letrozole	InChI=1S/C17H11N5/c18-9-13-1-5-15(6-2-13)17(22-12-20-11-21-22)16-7-3-14(10-19)4-8-16/h1-8,11-12,17H	CHEMBL1444	3.9026	0.039026	Low	0.4	-0.39794	0.1839	-0.735418
116	Tr	leucovorin	InChI=1S/C20H23N7O7/c21-20-25-16-15(18(32)26-20)27(9-28)12(8-23-16)7-22-11-3-1-10(2-4-11)17(31)24-13(19(33)34)5-6-14(29)30/h1-4,9,12-13,22H,5-8H2,(H,24,31)(H,29,30)(H,33,34)(H4,21,23,25,26,32)/t12?,13-/m0/s1	CHEMBL1679	10.3093	0.103093	Low	0.087	-1.06048	0.131	-0.882729
117	Te	levetiracetam	InChI=1S/C8H14N2O2/c1-2-6(8(9)12)10-5-3-4-7(10)11/h6H,2-5H2,1H3,(H2,9,12)/t6-/m0/s1	CHEMBL1286	66.1575	0.661575	High/Medium	1	0	0.737	-0.132533
118	Tr	levofloxacin	InChI=1S/C18H20FN3O4/c1-10-9-26-17-14-11(16(23)12(18(24)25)8-22(10)14)7-13(19)15(17)21-5-3-20(2)4-6-21/h7-8,10H,3-6,9H2,1-2H3,(H,24,25)/t10-/m0/s1	CHEMBL33	74.7475	0.747475	High/Medium	0.48	-0.318759	0.6504	-0.186819
119	Tr	levonorgestrel	InChI=1S/C21H28O2/c1-3-20-11-9-17-16-8-6-15(22)13-14(16)5-7-18(17)19(20)10-12-21(20,23)4-2/h2,13,16-19,23H,3,5-12H2,1H3/t16-,17+,18+,19-,20-,21-/m0/s1	CHEMBL1389	54.7368	0.547368	High/Medium	0.025	-1.60206	0.0308	-1.51145
120	Tr	lidocaine	InChI=1S/C14H22N2O/c1-5-16(6-2)10-13(17)15-14-11(3)8-7-9-12(14)4/h7-9H,5-6,10H2,1-4H3,(H,15,17)	CHEMBL79	8	0.08	Low	0.27	-0.568636	0.2451	-0.610657
121	Te	lincomycin	InChI=1S/C18H34N2O6S/c1-5-6-10-7-11(20(3)8-10)17(25)19-12(9(2)21)16-14(23)13(22)15(24)18(26-16)27-4/h9-16,18,21-24H,5-8H2,1-4H3,(H,19,25)/t9-,10-,11+,12-,13+,14-,15-,16-,18-/m1/s1	CHEMBL1447	30	0.3	Low	0.28	-0.552842	0.3175	-0.498256
122	Tr	aprepitant	InChI=1S/C23H21F7N4O3/c1-12(14-8-15(22(25,26)27)10-16(9-14)23(28,29)30)37-20-19(13-2-4-17(24)5-3-13)34(6-7-36-20)11-18-31-21(35)33-32-18/h2-5,8-10,12,19-20H,6-7,11H2,1H3,(H2,31,32,33,35)/t12-,19+,20-/m1/s1	CHEMBL1471	0	0	Low	0.03	-1.52288	0.0198	-1.70333
123	Tr	linezolid	InChI=1S/C16H20FN3O4/c1-11(21)18-9-13-10-20(16(22)24-13)12-2-3-15(14(17)8-12)19-4-6-23-7-5-19/h2-3,8,13H,4-7,9-10H2,1H3,(H,18,21)/t13-/m0/s1	CHEMBL126	30	0.3	Low	0.69	-0.161151	0.3712	-0.430392
124	Te	lisinopril	InChI=1S/C21H31N3O5/c22-13-5-4-9-16(19(25)24-14-6-10-18(24)21(28)29)23-17(20(26)27)12-11-15-7-2-1-3-8-15/h1-3,7-8,16-18,23H,4-6,9-14,22H2,(H,26,27)(H,28,29)/t16-,17-,18-/m0/s1	CHEMBL1237	94	0.94	High/Medium	1	0	0.6329	-0.198665
125	Tr	lomefloxacin	InChI=1S/C17H19F2N3O3/c1-3-21-8-11(17(24)25)16(23)10-6-12(18)15(13(19)14(10)21)22-5-4-20-9(2)7-22/h6,8-9,20H,3-5,7H2,1-2H3,(H,24,25)	CHEMBL561	66.6667	0.666667	High/Medium	0.716	-0.145087	0.6271	-0.202663
126	Tr	loracarbef	InChI=1S/C16H16ClN3O4/c17-9-6-7-10-12(15(22)20(10)13(9)16(23)24)19-14(21)11(18)8-4-2-1-3-5-8/h1-5,10-12H,6-7,18H2,(H,19,21)(H,23,24)/t10-,11-,12+/m1/s1	CHEMBL1013	100	1	High/Medium	0.75	-0.124939	0.4584	-0.338755
127	Tr	lorazepam	InChI=1S/C15H10Cl2N2O2/c16-8-5-6-12-10(7-8)13(19-15(21)14(20)18-12)9-3-1-2-4-11(9)17/h1-7,15,21H,(H,18,20)	CHEMBL580	0.555556	0.00555556	Low	0.15	-0.823909	0.0826	-1.08302
128	Tr	maraviroc	InChI=1S/C29H41F2N5O/c1-19(2)27-34-33-20(3)36(27)25-17-23-9-10-24(18-25)35(23)16-13-26(21-7-5-4-6-8-21)32-28(37)22-11-14-29(30,31)15-12-22/h4-8,19,22-26H,9-18H2,1-3H3,(H,32,37)/t23-,24+,25-,26-/m0/s1	CHEMBL1201187	52.8714	0.528714	High/Medium	0.24	-0.619789	0.1513	-0.820161
129	Te	mefloquine	InChI=1S/C17H16F6N2O/c18-16(19,20)11-5-3-4-9-10(15(26)12-6-1-2-7-24-12)8-13(17(21,22)23)25-14(9)11/h3-5,8,12,15,24,26H,1-2,6-7H2	CHEMBL416956	10.5882	0.105882	Low	0.02	-1.69897	0.0254	-1.59517
130	Tr	meloxicam	InChI=1S/C14H13N3O4S2/c1-8-7-15-14(22-8)16-13(19)11-12(18)9-5-3-4-6-10(9)23(20,21)17(11)2/h3-7,18H,1-2H3,(H,15,16,19)	CHEMBL599	0.22748	0.0022748	Low	0.00285	-2.54516	0.0071	-2.14874
131	Tr	memantine	InChI=1S/C12H21N/c1-10-3-9-4-11(2,6-10)8-12(13,5-9)7-10/h9H,3-8,13H2,1-2H3	CHEMBL807	49.5	0.495	High/Medium	0.55	-0.259637	0.4021	-0.395666
132	Tr	mesalamine	InChI=1S/C7H7NO3/c8-4-1-2-6(9)5(3-4)7(10)11/h1-3,9H,8H2,(H,10,11)	CHEMBL704	7.64693	0.0764693	Low	0.57	-0.244125	0.4558	-0.341226
133	Tr	metformin	InChI=1S/C4H11N5/c1-9(2)4(7)8-3(5)6/h1-2H3,(H5,5,6,7,8)	CHEMBL1431	99	0.99	High/Medium	1	0	0.4848	-0.314437
134	Tr	methadone	InChI=1S/C21H27NO/c1-5-20(23)21(16-17(2)22(3)4,18-12-8-6-9-13-18)19-14-10-7-11-15-19/h6-15,17H,5,16H2,1-4H3	CHEMBL651	35.2941	0.352941	High/Medium	0.16	-0.79588	0.1435	-0.843148
135	Te	methohexital	InChI=1S/C14H18N2O3/c1-5-7-8-10(3)14(9-6-2)11(17)15-13(19)16(4)12(14)18/h6,10H,2,5,9H2,1,3-4H3,(H,15,17,19)	CHEMBL7413	0.5	0.005	Low	0.131	-0.882729	0.334	-0.476254
136	Te	methotrexate	InChI=1S/C20H22N8O5/c1-28(9-11-8-23-17-15(24-11)16(21)26-20(22)27-17)12-4-2-10(3-5-12)18(31)25-13(19(32)33)6-7-14(29)30/h2-5,8,13H,6-7,9H2,1H3,(H,25,31)(H,29,30)(H,32,33)(H4,21,22,23,26,27)/t13-/m0/s1	CHEMBL34259	81	0.81	High/Medium	0.485	-0.314258	0.1999	-0.699187
137	Te	methylnaltrexone	InChI=1S/C21H25NO4/c1-22(11-12-2-3-12)9-8-20-17-13-4-5-14(23)18(17)26-19(20)15(24)6-7-21(20,25)16(22)10-13/h4-5,12,16,19,25H,2-3,6-11H2,1H3/p+1/t16-,19+,20+,21-,22?/m1/s1	CHEMBL1186579	43.5	0.435	High/Medium	0.8685	-0.0612302	0.633	-0.198596
138	Tr	metoclopramide	InChI=1S/C14H22ClN3O2/c1-4-18(5-2)7-6-17-14(19)10-8-11(15)12(16)9-13(10)20-3/h8-9H,4-7,16H2,1-3H3,(H,17,19)	CHEMBL86	25	0.25	Low	0.606	-0.217527	0.5787	-0.237547
139	Tr	metoprolol	InChI=1S/C15H25NO3/c1-12(2)16-10-14(17)11-19-15-6-4-13(5-7-15)8-9-18-3/h4-7,12,14,16-17H,8-11H2,1-3H3	CHEMBL13	20	0.2	Low	0.862929	-0.064025	0.7417	-0.129772
140	Te	mexiletine	InChI=1S/C11H17NO/c1-8-5-4-6-9(2)11(8)13-7-10(3)12/h4-6,10H,7,12H2,1-3H3	CHEMBL558	10.8945	0.108945	Low	0.355	-0.449772	0.4611	-0.336205
141	Tr	mezlocillin	InChI=1S/C21H25N5O8S2/c1-21(2)14(18(29)30)26-16(28)13(17(26)35-21)22-15(27)12(11-7-5-4-6-8-11)23-19(31)24-9-10-25(20(24)32)36(3,33)34/h4-8,12-14,17H,9-10H2,1-3H3,(H,22,27)(H,23,31)(H,29,30)/t12-,13-,14+,17-/m1/s1	CHEMBL1731	45	0.45	High/Medium	0.655	-0.183759	0.4719	-0.32615
142	Tr	miglustat	InChI=1S/C10H21NO4/c1-2-3-4-11-5-8(13)10(15)9(14)7(11)6-12/h7-10,12-15H,2-6H2,1H3/t7-,8+,9-,10-/m1/s1	CHEMBL1029	87.6289	0.876289	High/Medium	1	0	0.7483	-0.125924
143	Tr	milnacipran	InChI=1S/C15H22N2O/c1-3-17(4-2)14(18)15(10-13(15)11-16)12-8-6-5-7-9-12/h5-9,13H,3-4,10-11,16H2,1-2H3	CHEMBL259209	63.1148	0.631148	High/Medium	0.87	-0.0604807	0.6447	-0.190642
144	Tr	mirtazapine	InChI=1S/C17H19N3/c1-19-9-10-20-16(12-19)15-7-3-2-5-13(15)11-14-6-4-8-18-17(14)20/h2-8,16H,9-12H2,1H3	CHEMBL654	4	0.04	Low	0.15	-0.823909	0.2105	-0.676748
145	Te	modafinil	InChI=1S/C15H15NO2S/c16-14(17)11-19(18)15(12-7-3-1-4-8-12)13-9-5-2-6-10-13/h1-10,15H,11H2,(H2,16,17)	CHEMBL1373	8	0.08	Low	0.3789	-0.421475	0.2365	-0.626169
146	Tr	aripiprazole	InChI=1S/C23H27Cl2N3O2/c24-19-4-3-5-21(23(19)25)28-13-11-27(12-14-28)10-1-2-15-30-18-8-6-17-7-9-22(29)26-20(17)16-18/h3-6,8,16H,1-2,7,9-15H2,(H,26,29)	CHEMBL1112	0.575242	0.00575242	Low	0.00256333	-2.59119	0.0343	-1.46471
147	Te	montelukast	InChI=1S/C35H36ClNO3S/c1-34(2,40)30-9-4-3-7-25(30)13-17-32(41-23-35(18-19-35)22-33(38)39)27-8-5-6-24(20-27)10-15-29-16-12-26-11-14-28(36)21-31(26)37-29/h3-12,14-16,20-21,32,40H,13,17-19,22-23H2,1-2H3,(H,38,39)/b15-10+/t32-/m1/s1	CHEMBL787	0.299453	0.00299453	Low	0	-4	0.005	-2.30103
148	Te	moxalactam	InChI=1S/C20H20N6O9S/c1-25-19(22-23-24-25)36-8-10-7-35-18-20(34-2,17(33)26(18)13(10)16(31)32)21-14(28)12(15(29)30)9-3-5-11(27)6-4-9/h3-6,12,18,27H,7-8H2,1-2H3,(H,21,28)(H,29,30)(H,31,32)/t12?,18-,20+/m1/s1	CHEMBL74632	76	0.76	High/Medium	0.4	-0.39794	0.298	-0.525784
149	Tr	nadolol	InChI=1S/C17H27NO4/c1-17(2,3)18-9-12(19)10-22-16-6-4-5-11-7-14(20)15(21)8-13(11)16/h4-6,12,14-15,18-21H,7-10H2,1-3H3/t12?,14-,15+/m1/s1	CHEMBL649	73	0.73	High/Medium	0.72	-0.142668	0.5576	-0.253677
150	Tr	nafcillin	InChI=1S/C21H22N2O5S/c1-4-28-13-10-9-11-7-5-6-8-12(11)14(13)17(24)22-15-18(25)23-16(20(26)27)21(2,3)29-19(15)23/h5-10,15-16,19H,4H2,1-3H3,(H,22,24)(H,26,27)/t15-,16+,19-/m1/s1	CHEMBL1443	27	0.27	Low	0.101	-0.995679	0.0902	-1.04479
151	Tr	nalbuphine	InChI=1S/C21H27NO4/c23-14-5-4-13-10-16-21(25)7-6-15(24)19-20(21,17(13)18(14)26-19)8-9-22(16)11-12-2-1-3-12/h4-5,12,15-16,19,23-25H,1-3,6-11H2/t15-,16+,19-,20-,21+/m0/s1	CHEMBL895	4	0.04	Low	0.5	-0.30103	0.5012	-0.299989
152	Te	naloxone	InChI=1S/C19H21NO4/c1-2-8-20-9-7-18-15-11-3-4-12(21)16(15)24-17(18)13(22)5-6-19(18,23)14(20)10-11/h2-4,14,17,21,23H,1,5-10H2/t14-,17+,18+,19-/m1/s1	CHEMBL80	0	0	Low	0.341	-0.467246	0.5685	-0.24527
153	Tr	naltrexone	InChI=1S/C20H23NO4/c22-13-4-3-12-9-15-20(24)6-5-14(23)18-19(20,16(12)17(13)25-18)7-8-21(15)10-11-1-2-11/h3-4,11,15,18,22,24H,1-2,5-10H2/t15-,18+,19+,20-/m1/s1	CHEMBL19019	3.2	0.032	Low	0.384	-0.415669	0.6701	-0.17386
154	Te	asenapine	InChI=1S/C17H16ClNO/c1-19-9-14-12-4-2-3-5-16(12)20-17-7-6-11(18)8-13(17)15(14)10-19/h2-8,14-15H,9-10H2,1H3	CHEMBL3187365	33.3333	0.333333	High/Medium	0.013	-1.88606	0.0237	-1.62525
155	Tr	naproxen	InChI=1S/C14H14O3/c1-9(14(15)16)10-3-4-12-8-13(17-2)6-5-11(12)7-10/h3-9H,1-2H3,(H,15,16)/t9-/m0/s1	CHEMBL154	0.526316	0.00526316	Low	0.205	-0.688246	0.0271	-1.56703
156	Tr	nateglinide	InChI=1S/C19H27NO3/c1-13(2)15-8-10-16(11-9-15)18(21)20-17(19(22)23)12-14-6-4-3-5-7-14/h3-7,13,15-17H,8-12H2,1-2H3,(H,20,21)(H,22,23)/t15-,16-,17-/m1/s1	CHEMBL783	17.8082	0.178082	Low	0.01	-2	0.1227	-0.911155
157	Tr	nefazodone	InChI=1S/C25H32ClN5O2/c1-2-24-27-31(25(32)30(24)18-19-33-23-10-4-3-5-11-23)13-7-12-28-14-16-29(17-15-28)22-9-6-8-21(26)20-22/h3-6,8-11,20H,2,7,12-19H2,1H3	CHEMBL623	0.511811	0.00511811	Low	0.00473217	-2.32494	0.0231	-1.63639
158	Tr	nelarabine	InChI=1S/C11H15N5O5/c1-20-9-5-8(14-11(12)15-9)16(3-13-5)10-7(19)6(18)4(2-17)21-10/h3-4,6-7,10,17-19H,2H2,1H3,(H2,12,14,15)/t4-,6-,7+,10-/m1/s1	CHEMBL1201112	6.6	0.066	Low	0.865	-0.0629839	0.6789	-0.168194
159	Tr	nicotine	InChI=1S/C10H14N2/c1-12-7-3-5-10(12)9-4-2-6-11-8-9/h2,4,6,8,10H,3,5,7H2,1H3/t10-/m0/s1	CHEMBL3	51.3846	0.513846	High/Medium	0.95	-0.0222764	0.7189	-0.143332
160	Te	nilotinib	InChI=1S/C28H22F3N7O/c1-17-5-6-19(10-25(17)37-27-33-9-7-24(36-27)20-4-3-8-32-14-20)26(39)35-22-11-21(28(29,30)31)12-23(13-22)38-15-18(2)34-16-38/h3-16H,1-2H3,(H,35,39)(H,33,36,37)	CHEMBL255863	13.3333	0.133333	Low	0.001	-3	0.018	-1.74473
161	Te	nimodipine	InChI=1S/C21H26N2O7/c1-12(2)30-21(25)18-14(4)22-13(3)17(20(24)29-10-9-28-5)19(18)15-7-6-8-16(11-15)23(26)27/h6-8,11-12,19,22H,9-10H2,1-5H3	CHEMBL1428	4.07318	0.0407318	Low	0.05	-1.30103	0.0668	-1.17522
162	Te	nizatidine	InChI=1S/C12H21N5O2S2/c1-13-11(6-17(18)19)14-4-5-20-8-10-9-21-12(15-10)7-16(2)3/h6,9,13-14H,4-5,7-8H2,1-3H3/b11-6+	CHEMBL653	87.1429	0.871429	High/Medium	0.65	-0.187087	0.5585	-0.252977
163	Tr	atazanavir	InChI=1S/C38H52N6O7/c1-37(2,3)31(41-35(48)50-7)33(46)40-29(22-25-14-10-9-11-15-25)30(45)24-44(43-34(47)32(38(4,5)6)42-36(49)51-8)23-26-17-19-27(20-18-26)28-16-12-13-21-39-28/h9-21,29-32,45H,22-24H2,1-8H3,(H,40,46)(H,41,48)(H,42,49)(H,43,47)/t29-,30-,31+,32+/m0/s1	CHEMBL1163	7	0.07	Low	0.135	-0.869666	0.0414	-1.383
164	Te	ofloxacin	InChI=1S/C18H20FN3O4/c1-10-9-26-17-14-11(16(23)12(18(24)25)8-22(10)14)7-13(19)15(17)21-5-3-20(2)4-6-21/h7-8,10H,3-6,9H2,1-2H3,(H,24,25)	CHEMBL4	65.3061	0.653061	High/Medium	0.68	-0.167491	0.6504	-0.186819
165	Tr	olanzapine	InChI=1S/C17H20N4S/c1-12-11-13-16(21-9-7-20(2)8-10-21)18-14-5-3-4-6-15(14)19-17(13)22-12/h3-6,11,19H,7-10H2,1-2H3	CHEMBL715	7	0.07	Low	0.07	-1.1549	0.0681	-1.16685
166	Tr	olmesartan medoxomil	InChI=1S/C29H30N6O6/c1-5-8-23-30-25(29(3,4)38)24(27(36)39-16-22-17(2)40-28(37)41-22)35(23)15-18-11-13-19(14-12-18)20-9-6-7-10-21(20)26-31-33-34-32-26/h6-7,9-14,38H,5,8,15-16H2,1-4H3,(H,31,32,33,34)	CHEMBL1200692	0	0	Low	0.004	-2.39794	0.0257	-1.59007
167	Te	omeprazole	InChI=1S/C17H19N3O3S/c1-10-8-18-15(11(2)16(10)23-4)9-24(21)17-19-13-6-5-12(22-3)7-14(13)20-17/h5-8H,9H2,1-4H3,(H,19,20)	CHEMBL1503	0	0	Low	0.021	-1.67778	0.0402	-1.39577
168	Tr	ondansetron	InChI=1S/C18H19N3O/c1-12-19-9-10-21(12)11-13-7-8-16-17(18(13)22)14-5-3-4-6-15(14)20(16)2/h3-6,9-10,13H,7-8,11H2,1-2H3	CHEMBL46	8.62686	0.0862686	Low	0.27	-0.568636	0.2159	-0.665747
169	Tr	oxacillin	InChI=1S/C19H19N3O5S/c1-9-11(12(21-27-9)10-7-5-4-6-8-10)15(23)20-13-16(24)22-14(18(25)26)19(2,3)28-17(13)22/h4-8,13-14,17H,1-3H3,(H,20,23)(H,25,26)/t13-,14+,17-/m1/s1	CHEMBL819	46	0.46	High/Medium	0.07	-1.1549	0.0852	-1.06956
170	Te	oxaprozin	InChI=1S/C18H15NO3/c20-16(21)12-11-15-19-17(13-7-3-1-4-8-13)18(22-15)14-9-5-2-6-10-14/h1-10H,11-12H2,(H,20,21)	CHEMBL1071	0.526316	0.00526316	Low	0.002	-2.69897	0.0129	-1.88941
171	Tr	oxybutynin	InChI=1S/C22H31NO3/c1-3-23(4-2)17-11-12-18-26-21(24)22(25,19-13-7-5-8-14-19)20-15-9-6-10-16-20/h5,7-8,13-14,20,25H,3-4,6,9-10,15-18H2,1-2H3	CHEMBL1231	8.33333	0.0833333	Low	0.08	-1.09691	0.1682	-0.774174
172	Tr	oxymorphone	InChI=1S/C17H19NO4/c1-18-7-6-16-13-9-2-3-10(19)14(13)22-15(16)11(20)4-5-17(16,21)12(18)8-9/h2-3,12,15,19,21H,4-8H2,1H3/t12-,15+,16+,17-/m1/s1	CHEMBL963	18.7995	0.187995	Low	0.89	-0.05061	0.7824	-0.106571
173	Tr	atenolol	InChI=1S/C14H22N2O3/c1-10(2)16-8-12(17)9-19-13-5-3-11(4-6-13)7-14(15)18/h3-6,10,12,16-17H,7-9H2,1-2H3,(H2,15,18)	CHEMBL24	94	0.94	High/Medium	0.938	-0.0277972	0.5579	-0.253444
174	Te	paclitaxel	InChI=1S/C47H51NO14/c1-25-31(60-43(56)36(52)35(28-16-10-7-11-17-28)48-41(54)29-18-12-8-13-19-29)23-47(57)40(61-42(55)30-20-14-9-15-21-30)38-45(6,32(51)22-33-46(38,24-58-33)62-27(3)50)39(53)37(59-26(2)49)34(25)44(47,4)5/h7-21,31-33,35-38,40,51-52,57H,22-24H2,1-6H3,(H,48,54)/t31-,32-,33+,35-,36+,37+,38-,40-,45+,46-,47+/m0/s1	CHEMBL428647	5	0.05	Low	0.047	-1.3279	0.0372	-1.42946
175	Tr	paliperidone	InChI=1S/C23H27FN4O3/c1-14-17(23(30)28-9-2-3-19(29)22(28)25-14)8-12-27-10-6-15(7-11-27)21-18-5-4-16(24)13-20(18)31-26-21/h4-5,13,15,19,29H,2-3,6-12H2,1H3	CHEMBL1621	40.367	0.40367	High/Medium	0.117806	-0.928831	0.2262	-0.645507
176	Te	pamidronic acid	InChI=1S/C3H11NO7P2/c4-2-1-3(5,12(6,7)8)13(9,10)11/h5H,1-2,4H2,(H2,6,7,8)(H2,9,10,11)	CHEMBL834	46	0.46	High/Medium	0.46	-0.337242	0.3233	-0.490394
177	Te	pancuronium	InChI=1S/C35H60N2O4/c1-24(38)40-32-21-26-13-14-27-28(35(26,4)23-31(32)37(6)19-11-8-12-20-37)15-16-34(3)29(27)22-30(33(34)41-25(2)39)36(5)17-9-7-10-18-36/h26-33H,7-23H2,1-6H3/q+2/t26-,27+,28-,29-,30-,31-,32-,33-,34-,35-/m0/s1	CHEMBL185073	67	0.67	High/Medium	0.13	-0.886057	0.1499	-0.824198
178	Te	pantoprazole	InChI=1S/C16H15F2N3O4S/c1-23-13-5-6-19-12(14(13)24-2)8-26(22)16-20-10-4-3-9(25-15(17)18)7-11(10)21-16/h3-7,15H,8H2,1-2H3,(H,20,21)	CHEMBL1502	0	0	Low	0.02	-1.69897	0.0268	-1.57187
179	Tr	paricalcitol	InChI=1S/C27H44O3/c1-18(8-9-19(2)26(3,4)30)24-12-13-25-21(7-6-14-27(24,25)5)11-10-20-15-22(28)17-23(29)16-20/h8-11,18-19,22-25,28-30H,6-7,12-17H2,1-5H3/b9-8+,21-11+/t18-,19+,22-,23-,24-,25+,27-/m1/s1	CHEMBL1200622	0	0	Low	0.002	-2.69897	0.0121	-1.91721
180	Tr	pazufloxacin	InChI=1S/C16H15FN2O4/c1-7-6-23-14-11(16(18)2-3-16)10(17)4-8-12(14)19(7)5-9(13(8)20)15(21)22/h4-5,7H,2-3,6,18H2,1H3,(H,21,22)/t7-/m0/s1	CHEMBL240163	93.86	0.9386	High/Medium	0.693	-0.159267	0.316	-0.500313
181	Te	pemetrexed	InChI=1S/C20H21N5O6/c21-20-24-16-15(18(29)25-20)12(9-22-16)6-3-10-1-4-11(5-2-10)17(28)23-13(19(30)31)7-8-14(26)27/h1-2,4-5,9,13H,3,6-8H2,(H,23,28)(H,26,27)(H,30,31)(H4,21,22,24,25,29)/t13-/m0/s1	CHEMBL225072	80	0.8	High/Medium	0.19	-0.721246	0.1641	-0.784891
182	Tr	acetylsalicylic acid	InChI=1S/C9H8O4/c1-6(10)13-8-5-3-2-4-7(8)9(11)12/h2-5H,1H3,(H,11,12)	CHEMBL25	1.4	0.014	Low	0.248983	-0.603831	0.3173	-0.49853
183	Tr	atomoxetine	InChI=1S/C17H21NO/c1-14-8-6-7-11-16(14)19-17(12-13-18-2)15-9-4-3-5-10-15/h3-11,17-18H,12-13H2,1-2H3/t17-/m1/s1	CHEMBL641	1.5	0.015	Low	0.02	-1.69897	0.039	-1.40894
184	Tr	pentamidine	InChI=1S/C19H24N4O2/c20-18(21)14-4-8-16(9-5-14)24-12-2-1-3-13-25-17-10-6-15(7-11-17)19(22)23/h4-11H,1-3,12-13H2,(H3,20,21)(H3,22,23)	CHEMBL55	12	0.12	Low	0.31	-0.508638	0.158	-0.801343
185	Tr	perindopril	InChI=1S/C19H32N2O5/c1-4-8-14(19(25)26-5-2)20-12(3)17(22)21-15-10-7-6-9-13(15)11-16(21)18(23)24/h12-16,20H,4-11H2,1-3H3,(H,23,24)/t12-,13-,14-,15-,16-/m0/s1	CHEMBL1581	10.6667	0.106667	Low	0.4	-0.39794	0.39	-0.408935
186	Tr	pindolol	InChI=1S/C14H20N2O2/c1-10(2)16-8-11(17)9-18-14-5-3-4-13-12(14)6-7-15-13/h3-7,10-11,15-17H,8-9H2,1-2H3	CHEMBL500	64.8	0.648	High/Medium	0.543	-0.2652	0.5836	-0.233885
187	Tr	pioglitazone	InChI=1S/C19H20N2O3S/c1-2-13-3-6-15(20-12-13)9-10-24-16-7-4-14(5-8-16)11-17-18(22)21-19(23)25-17/h3-8,12,17H,2,9-11H2,1H3,(H,21,22,23)	CHEMBL595	0.625	0.00625	Low	0.01	-2	0.0155	-1.80967
188	Tr	pipemidic acid	InChI=1S/C14H17N5O3/c1-2-18-8-10(13(21)22)11(20)9-7-16-14(17-12(9)18)19-5-3-15-4-6-19/h7-8,15H,2-6H2,1H3,(H,21,22)	CHEMBL30116	55.7	0.557	High/Medium	0.69	-0.161151	0.4626	-0.334794
189	Tr	piperazine	InChI=1S/C4H10N2/c1-2-6-4-3-5-1/h5-6H,1-4H2	CHEMBL1412	66.6667	0.666667	High/Medium	0.35	-0.455932	0.5804	-0.236273
190	Tr	pramipexole	InChI=1S/C10H17N3S/c1-2-5-12-7-3-4-8-9(6-7)14-10(11)13-8/h7,12H,2-6H2,1H3,(H2,11,13)/t7-/m0/s1	CHEMBL301265	99.4265	0.994265	High/Medium	0.8	-0.09691	0.5834	-0.234034
191	Tr	pravastatin	InChI=1S/C23H36O7/c1-4-13(2)23(29)30-20-11-17(25)9-15-6-5-14(3)19(22(15)20)8-7-16(24)10-18(26)12-21(27)28/h5-6,9,13-14,16-20,22,24-26H,4,7-8,10-12H2,1-3H3,(H,27,28)/t13-,14-,16+,17+,18+,19-,20-,22-/m0/s1	CHEMBL1144	47	0.47	High/Medium	0.5	-0.30103	0.3894	-0.409604
192	Te	atorvastatin	InChI=1S/C33H35FN2O5/c1-21(2)31-30(33(41)35-25-11-7-4-8-12-25)29(22-9-5-3-6-10-22)32(23-13-15-24(34)16-14-23)36(31)18-17-26(37)19-27(38)20-28(39)40/h3-16,21,26-27,37-38H,17-20H2,1-2H3,(H,35,41)(H,39,40)/t26-,27-/m1/s1	CHEMBL1487	7.26942	0.0726942	Low	0.02	-1.69897	0.0163	-1.78781
193	Tr	pregabalin	InChI=1S/C8H17NO2/c1-6(2)3-7(5-9)4-8(10)11/h6-7H,3-5,9H2,1-2H3,(H,10,11)/t7-/m0/s1	CHEMBL1059	100	1	High/Medium	1	0	0.5298	-0.275888
194	Tr	procainamide	InChI=1S/C13H21N3O/c1-3-16(4-2)10-9-15-13(17)11-5-7-12(14)8-6-11/h5-8H,3-4,9-10,14H2,1-2H3,(H,15,17)	CHEMBL640	67	0.67	High/Medium	0.815	-0.0888424	0.7218	-0.141583
195	Te	propafenone	InChI=1S/C21H27NO3/c1-2-14-22-15-18(23)16-25-21-11-7-6-10-19(21)20(24)13-12-17-8-4-3-5-9-17/h3-11,18,22-23H,2,12-16H2,1H3	CHEMBL631	7.18232	0.0718232	Low	0.0246483	-1.60821	0.107	-0.970616
196	Tr	propofol	InChI=1S/C12H18O/c1-8(2)10-6-5-7-11(9(3)4)12(10)13/h5-9,13H,1-4H3	CHEMBL526	0.5	0.005	Low	0.021	-1.67778	0.0367	-1.43533
197	Tr	propranolol	InChI=1S/C16H21NO2/c1-12(2)17-10-14(18)11-19-16-9-5-7-13-6-3-4-8-15(13)16/h3-9,12,14,17-18H,10-11H2,1-2H3	CHEMBL27	0.85034	0.0085034	Low	0.169	-0.772113	0.1398	-0.854493
198	Tr	pyridostigmine	InChI=1S/C9H13N2O2/c1-10(2)9(12)13-8-5-4-6-11(3)7-8/h4-7H,1-3H3/q+1	CHEMBL1115	9	0.09	Low	1	0	0.4488	-0.347947
199	Te	quinidine	InChI=1S/C20H24N2O2/c1-3-13-12-22-9-7-14(13)10-19(22)20(23)16-6-8-21-18-5-4-15(24-2)11-17(16)18/h3-6,8,11,13-14,19-20,23H,1,7,9-10,12H2,2H3/t13-,14?,19+,20-/m0/s1	CHEMBL21578	25.7143	0.257143	Low	0.143386	-0.843494	0.1585	-0.799971
200	Te	quinine	InChI=1S/C20H24N2O2/c1-3-13-12-22-9-7-14(13)10-19(22)20(23)16-6-8-21-18-5-4-15(24-2)11-17(16)18/h3-6,8,11,13-14,19-20,23H,1,7,9-10,12H2,2H3/t13-,14-,19-,20+/m0/s1	CHEMBL170	14.7059	0.147059	Low	0.148	-0.829738	0.1585	-0.799971
201	Tr	rabeprazole	InChI=1S/C18H21N3O3S/c1-13-16(19-9-8-17(13)24-11-5-10-23-2)12-25(22)18-20-14-6-3-4-7-15(14)21-18/h3-4,6-9H,5,10-12H2,1-2H3,(H,20,21)	CHEMBL1219	0	0	Low	0.037	-1.4318	0.0771	-1.11295
202	Tr	atovaquone	InChI=1S/C22H19ClO3/c23-16-11-9-14(10-12-16)13-5-7-15(8-6-13)19-20(24)17-3-1-2-4-18(17)21(25)22(19)26/h1-4,9-13,15,26H,5-8H2/t13-,15-	CHEMBL1450	13.0435	0.130435	Low	3.91e-05	-4.40782	0.0115	-1.9393
203	Tr	raloxifene	InChI=1S/C28H27NO4S/c30-21-8-4-20(5-9-21)28-26(24-13-10-22(31)18-25(24)34-28)27(32)19-6-11-23(12-7-19)33-17-16-29-14-2-1-3-15-29/h4-13,18,30-31H,1-3,14-17H2	CHEMBL81	5.00167	0.0500167	Low	0.05	-1.30103	0.0288	-1.54061
204	Tr	raltegravir	InChI=1S/C20H21FN6O5/c1-10-25-26-17(32-10)16(30)24-20(2,3)19-23-13(14(28)18(31)27(19)4)15(29)22-9-11-5-7-12(21)8-6-11/h5-8,28H,9H2,1-4H3,(H,22,29)(H,24,30)	CHEMBL254316	28.125	0.28125	Low	0.17	-0.769551	0.1583	-0.800519
205	Tr	raltitrexed	InChI=1S/C21H22N4O6S/c1-11-22-14-4-3-12(9-13(14)19(28)23-11)10-25(2)17-7-6-16(32-17)20(29)24-15(21(30)31)5-8-18(26)27/h3-4,6-7,9,15H,5,8,10H2,1-2H3,(H,24,29)(H,26,27)(H,30,31)(H,22,23,28)/t15-/m0/s1	CHEMBL225071	50	0.5	High/Medium	0.007	-2.1549	0.0781	-1.10735
206	Tr	ramelteon	InChI=1S/C16H21NO2/c1-2-15(18)17-9-7-12-4-3-11-5-6-14-13(16(11)12)8-10-19-14/h5-6,12H,2-4,7-10H2,1H3,(H,17,18)/t12-/m0/s1	CHEMBL1218	5.52251	0.0552251	Low	0.2085	-0.680894	0.1889	-0.723768
207	Tr	ranitidine	InChI=1S/C13H22N4O3S/c1-14-13(9-17(18)19)15-6-7-21-10-12-5-4-11(20-12)8-16(2)3/h4-5,9,14-15H,6-8,10H2,1-3H3/b13-9+	CHEMBL512	69	0.69	High/Medium	0.836	-0.0777937	0.6977	-0.156331
208	Tr	ranolazine	InChI=1S/C24H33N3O4/c1-18-7-6-8-19(2)24(18)25-23(29)16-27-13-11-26(12-14-27)15-20(28)17-31-22-10-5-4-9-21(22)30-3/h4-10,20,28H,11-17H2,1-3H3,(H,25,29)	CHEMBL1404	14.1176	0.141176	Low	0.273	-0.563837	0.1423	-0.846795
209	Tr	rapacuronium	InChI=1S/C37H61N2O4/c1-6-20-39(21-12-9-13-22-39)32-24-30-28-15-14-27-23-33(42-26(3)40)31(38-18-10-8-11-19-38)25-37(27,5)29(28)16-17-36(30,4)35(32)43-34(41)7-2/h6,27-33,35H,1,7-25H2,2-5H3/q+1/t27-,28+,29-,30-,31-,32-,33-,35-,36-,37-/m0/s1	CHEMBL1201352	8.056	0.08056	Low	0.3075	-0.512155	0.2297	-0.638839
210	Tr	regadenoson	InChI=1S/C15H18N8O5/c1-17-13(27)6-2-19-23(3-6)15-20-11(16)8-12(21-15)22(5-18-8)14-10(26)9(25)7(4-24)28-14/h2-3,5,7,9-10,14,24-26H,4H2,1H3,(H,17,27)(H2,16,20,21)/t7-,9-,10-,14-/m1/s1	CHEMBL317052	65	0.65	High/Medium	0.725	-0.139662	0.4492	-0.34756
211	Te	remifentanil	InChI=1S/C20H28N2O5/c1-4-17(23)22(16-8-6-5-7-9-16)20(19(25)27-3)11-14-21(15-12-20)13-10-18(24)26-2/h5-9H,4,10-15H2,1-3H3	CHEMBL1005	0.1	0.001	Low	0.205	-0.688246	0.2475	-0.606425
212	Te	repaglinide	InChI=1S/C27H36N2O4/c1-4-33-25-17-20(12-13-22(25)27(31)32)18-26(30)28-23(16-19(2)3)21-10-6-7-11-24(21)29-14-8-5-9-15-29/h6-7,10-13,17,19,23H,4-5,8-9,14-16,18H2,1-3H3,(H,28,30)(H,31,32)/t23-/m0/s1	CHEMBL1272	2.54237	0.0254237	Low	0.02	-1.69897	0.0239	-1.6216
213	Tr	ribavirin	InChI=1S/C8H12N4O5/c9-6(16)7-10-2-12(11-7)8-5(15)4(14)3(1-13)17-8/h2-5,8,13-15H,1H2,(H2,9,16)/t3-,4-,5-,8-/m1/s1	CHEMBL1643	26.5625	0.265625	Low	1	0	0.8308	-0.0805035
214	Te	riluzole	InChI=1S/C8H5F3N2OS/c9-8(10,11)14-4-1-2-5-6(3-4)15-7(12)13-5/h1-3H,(H2,12,13)	CHEMBL744	3.33333	0.0333333	Low	0.03	-1.52288	0.0617	-1.20971
215	Tr	rimantadine	InChI=1S/C12H21N/c1-8(13)12-5-9-2-10(6-12)4-11(3-9)7-12/h8-11H,2-7,13H2,1H3	CHEMBL959	20.8333	0.208333	Low	0.6	-0.221849	0.4517	-0.34515
216	Te	risedronic acid	InChI=1S/C7H11NO7P2/c9-7(16(10,11)12,17(13,14)15)4-6-2-1-3-8-5-6/h1-3,5,9H,4H2,(H2,10,11,12)(H2,13,14,15)	CHEMBL923	87	0.87	High/Medium	0.76	-0.119186	0.5769	-0.238899
217	Tr	risperidone	InChI=1S/C23H27FN4O2/c1-15-18(23(29)28-10-3-2-4-21(28)25-15)9-13-27-11-7-16(8-12-27)22-19-6-5-17(24)14-20(19)30-26-22/h5-6,14,16H,2-4,7-13H2,1H3	CHEMBL85	4.28468	0.0428468	Low	0.0505011	-1.2967	0.1199	-0.921181
218	Tr	ritonavir	InChI=1S/C37H48N6O5S2/c1-24(2)33(42-36(46)43(5)20-29-22-49-35(40-29)25(3)4)34(45)39-28(16-26-12-8-6-9-13-26)18-32(44)31(17-27-14-10-7-11-15-27)41-37(47)48-21-30-19-38-23-50-30/h6-15,19,22-25,28,31-33,44H,16-18,20-21H2,1-5H3,(H,39,45)(H,41,47)(H,42,46)/t28-,31-,32-,33-/m0/s1	CHEMBL163	4.79452	0.0479452	Low	0.008	-2.09691	0.02	-1.69897
219	Tr	rivaroxaban	InChI=1S/C19H18ClN3O5S/c20-16-6-5-15(29-16)18(25)21-9-14-10-23(19(26)28-14)13-3-1-12(2-4-13)22-7-8-27-11-17(22)24/h1-6,14H,7-11H2,(H,21,25)/t14-/m0/s1	CHEMBL198362	33	0.33	High/Medium	0.056	-1.25181	0.0694	-1.15864
220	Te	rivastigmine	InChI=1S/C14H22N2O2/c1-6-16(5)14(17)18-13-9-7-8-12(10-13)11(2)15(3)4/h7-11H,6H2,1-5H3/t11-/m0/s1	CHEMBL636	0.278699	0.00278699	Low	0.62	-0.207608	0.5154	-0.287856
221	Tr	rizatriptan	InChI=1S/C15H19N5/c1-19(2)6-5-13-8-17-15-4-3-12(7-14(13)15)9-20-11-16-10-18-20/h3-4,7-8,10-11,17H,5-6,9H2,1-2H3	CHEMBL905	33.2434	0.332434	High/Medium	0.742	-0.129596	0.3024	-0.519418
222	Tr	azacitidine	InChI=1S/C8H12N4O5/c9-7-10-2-12(8(16)11-7)6-5(15)4(14)3(1-13)17-6/h2-6,13-15H,1H2,(H2,9,11,16)/t3-,4-,5-,6-/m1/s1	CHEMBL1489	62	0.62	High/Medium	0.918	-0.0371573	0.8293	-0.0812883
223	Tr	rocuronium	InChI=1S/C32H53N2O4/c1-5-14-34(15-6-7-16-34)28-20-26-24-9-8-23-19-29(36)27(33-12-17-37-18-13-33)21-32(23,4)25(24)10-11-31(26,3)30(28)38-22(2)35/h5,23-30,36H,1,6-21H2,2-4H3/q+1/t23-,24+,25-,26-,27-,28-,29-,30-,31-,32-/m0/s1	CHEMBL1201244	17	0.17	Low	0.66	-0.180456	0.381	-0.419075
224	Tr	rofecoxib	InChI=1S/C17H14O4S/c1-22(19,20)14-9-7-12(8-10-14)15-11-21-17(18)16(15)13-5-3-2-4-6-13/h2-10H,11H2,1H3	CHEMBL122	1.07595	0.0107595	Low	0.0766279	-1.11561	0.0361	-1.44249
225	Tr	ropinirole	InChI=1S/C16H24N2O/c1-3-9-18(10-4-2)11-8-13-6-5-7-15-14(13)12-16(19)17-15/h5-7H,3-4,8-12H2,1-2H3,(H,17,19)	CHEMBL589	9.7561	0.097561	Low	0.6	-0.221849	0.3762	-0.424581
226	Tr	rosiglitazone	InChI=1S/C18H19N3O3S/c1-21(16-4-2-3-9-19-16)10-11-24-14-7-5-13(6-8-14)12-15-17(22)20-18(23)25-15/h2-9,15H,10-12H2,1H3,(H,20,22,23)	CHEMBL121	0	0	Low	0.002	-2.69897	0.0427	-1.36957
227	Tr	rufinamide	InChI=1S/C10H8F2N4O/c11-7-2-1-3-8(12)6(7)4-16-5-9(10(13)17)14-15-16/h1-3,5H,4H2,(H2,13,17)	CHEMBL1201754	1.17647	0.0117647	Low	0.66	-0.180456	0.3818	-0.418164
228	Tr	saquinavir	InChI=1S/C38H50N6O5/c1-38(2,3)43-37(49)32-20-26-14-7-8-15-27(26)22-44(32)23-33(45)30(19-24-11-5-4-6-12-24)41-36(48)31(21-34(39)46)42-35(47)29-18-17-25-13-9-10-16-28(25)40-29/h4-6,9-13,16-18,26-27,30-33,45H,7-8,14-15,19-23H2,1-3H3,(H2,39,46)(H,41,48)(H,42,47)(H,43,49)/t26-,27+,30-,31-,32-,33+/m0/s1	CHEMBL114	51.2821	0.512821	High/Medium	0.0106536	-1.9725	0.0512	-1.29073
229	Tr	saxagliptin	InChI=1S/C18H25N3O2/c19-8-13-2-12-3-14(12)21(13)16(22)15(20)17-4-10-1-11(5-17)7-18(23,6-10)9-17/h10-15,23H,1-7,9,20H2/t10?,11?,12-,13+,14+,15-,17?,18?/m1/s1	CHEMBL385517	15.8	0.158	Low	0.870208	-0.0603767	0.5698	-0.244278
230	Tr	selegiline	InChI=1S/C13H17N/c1-4-10-14(3)12(2)11-13-8-6-5-7-9-13/h1,5-9,12H,10-11H2,2-3H3/t12-/m1/s1	CHEMBL972	2.27273	0.0227273	Low	0.15	-0.823909	0.2071	-0.68382
231	Tr	sibutramine	InChI=1S/C17H26ClN/c1-13(2)12-16(19(3)4)17(10-5-11-17)14-6-8-15(18)9-7-14/h6-9,13,16H,5,10-12H2,1-4H3	CHEMBL1419	0	0	Low	0.03	-1.52288	0.0539	-1.26841
232	Tr	sildenafil	InChI=1S/C22H30N6O4S/c1-5-7-17-19-20(27(4)25-17)22(29)24-21(23-19)16-14-15(8-9-18(16)32-6-2)33(30,31)28-12-10-26(3)11-13-28/h8-9,14H,5-7,10-13H2,1-4H3,(H,23,24,29)	CHEMBL192	18.5811	0.185811	Low	0.0341224	-1.46696	0.105	-0.978811
233	Tr	simvastatin	InChI=1S/C25H38O5/c1-6-25(4,5)24(28)30-21-12-15(2)11-17-8-7-16(3)20(23(17)21)10-9-19-13-18(26)14-22(27)29-19/h7-8,11,15-16,18-21,23,26H,6,9-10,12-14H2,1-5H3/t15-,16-,18+,19+,20-,21-,23-/m0/s1	CHEMBL1064	3.92344	0.0392344	Low	0.05	-1.30103	0.0633	-1.1986
234	Tr	sirolimus	InChI=1S/C51H79NO13/c1-30-16-12-11-13-17-31(2)42(61-8)28-38-21-19-36(7)51(60,65-38)48(57)49(58)52-23-15-14-18-39(52)50(59)64-43(33(4)26-37-20-22-40(53)44(27-37)62-9)29-41(54)32(3)25-35(6)46(56)47(63-10)45(55)34(5)24-30/h11-13,16-17,25,30,32-34,36-40,42-44,46-47,53,56,60H,14-15,18-24,26-29H2,1-10H3/b13-11+,16-12+,31-17+,35-25+/t30-,32-,33-,34-,36-,37+,38+,39+,40-,42+,43+,44-,46-,47+,51-/m1/s1	CHEMBL413	8.58896	0.0858896	Low	0.004	-2.39794	0.0769	-1.11407
235	Tr	sitagliptin	InChI=1S/C16H15F6N5O/c17-10-6-12(19)11(18)4-8(10)3-9(23)5-14(28)26-1-2-27-13(7-26)24-25-15(27)16(20,21)22/h4,6,9H,1-3,5,7,23H2/t9-/m1/s1	CHEMBL1422	89.6552	0.896552	High/Medium	0.899	-0.0462403	0.3781	-0.422393
236	Tr	solifenacin	InChI=1S/C23H26N2O2/c26-23(27-21-16-24-13-10-18(21)11-14-24)25-15-12-17-6-4-5-9-20(17)22(25)19-7-2-1-3-8-19/h1-9,18,21-22H,10-16H2/t21-,22-/m0/s1	CHEMBL1734	14.3495	0.143495	Low	0.02	-1.69897	0.0305	-1.5157
237	Tr	sorafenib	InChI=1S/C21H16ClF3N4O3/c1-26-19(30)18-11-15(8-9-27-18)32-14-5-2-12(3-6-14)28-20(31)29-13-4-7-17(22)16(10-13)21(23,24)25/h2-11H,1H3,(H,26,30)(H2,28,29,31)	CHEMBL1336	0	0	Low	0.000645533	-3.19008	0.0082	-2.08619
238	Tr	sotalol	InChI=1S/C12H20N2O3S/c1-9(2)13-8-12(15)10-4-6-11(7-5-10)14-18(3,16)17/h4-7,9,12-15H,8H2,1-3H3	CHEMBL471	80.3	0.803	High/Medium	0.996803	-0.00139085	0.7617	-0.118216
239	Tr	sparfloxacin	InChI=1S/C19H22F2N4O3/c1-8-5-24(6-9(2)23-8)17-13(20)15(22)12-16(14(17)21)25(10-3-4-10)7-11(18(12)26)19(27)28/h7-10,23H,3-6,22H2,1-2H3,(H,27,28)/t8-,9+	CHEMBL850	11.0193	0.110193	Low	0.611	-0.213959	0.5112	-0.291409
240	Tr	stavudine	InChI=1S/C10H12N2O4/c1-6-4-12(10(15)11-9(6)14)8-3-2-7(5-13)16-8/h2-4,7-8,13H,5H2,1H3,(H,11,14,15)/t7-,8+/m0/s1	CHEMBL991	45.3488	0.453488	High/Medium	1	0	0.7905	-0.102098
241	Tr	sufentanil	InChI=1S/C22H30N2O2S/c1-3-21(25)24(19-8-5-4-6-9-19)22(18-26-2)12-15-23(16-13-22)14-11-20-10-7-17-27-20/h4-10,17H,3,11-16,18H2,1-2H3	CHEMBL658	6	0.06	Low	0.093	-1.03152	0.0976	-1.01055
242	Tr	sulfasalazine	InChI=1S/C18H14N4O5S/c23-16-9-6-13(11-15(16)18(24)25)21-20-12-4-7-14(8-5-12)28(26,27)22-17-3-1-2-10-19-17/h1-11,23H,(H,19,22)(H,24,25)/b21-20+	CHEMBL421	11.0994	0.110994	Low	0.001	-3	0.0087	-2.06048
243	Tr	sulpiride	InChI=1S/C15H23N3O4S/c1-3-18-8-4-5-11(18)10-17-15(19)13-9-12(23(16,20)21)6-7-14(13)22-2/h6-7,9,11H,3-5,8,10H2,1-2H3,(H,17,19)(H2,16,20,21)	CHEMBL26	93	0.93	High/Medium	0.66	-0.180456	0.5551	-0.255629
244	Tr	sumatriptan	InChI=1S/C14H21N3O2S/c1-15-20(18,19)10-11-4-5-14-13(8-11)12(9-16-14)6-7-17(2)3/h4-5,8-9,15-16H,6-7,10H2,1-3H3	CHEMBL128	22	0.22	Low	0.864	-0.0634863	0.5989	-0.222646
245	Tr	tacrine	InChI=1S/C13H14N2/c14-13-9-5-1-3-7-11(9)15-12-8-4-2-6-10(12)13/h1,3,5,7H,2,4,6,8H2,(H2,14,15)	CHEMBL95	2.94118	0.0294118	Low	0.243	-0.614394	0.3369	-0.472499
246	Tr	tacrolimus	InChI=1S/C44H69NO12/c1-10-13-31-19-25(2)18-26(3)20-37(54-8)40-38(55-9)22-28(5)44(52,57-40)41(49)42(50)45-17-12-11-14-32(45)43(51)56-39(29(6)34(47)24-35(31)48)27(4)21-30-15-16-33(46)36(23-30)53-7/h10,19,21,26,28-34,36-40,46-47,52H,1,11-18,20,22-24H2,2-9H3/b25-19+,27-21+/t26-,28+,29+,30-,31+,32-,33+,34-,36+,37-,38-,39+,40+,44+/m0/s1	CHEMBL269732	2.43406	0.0243406	Low	0.011	-1.95861	0.1182	-0.927383
247	Tr	tamsulosin	InChI=1S/C20H28N2O5S/c1-4-26-17-7-5-6-8-18(17)27-12-11-22-15(2)13-16-9-10-19(25-3)20(14-16)28(21,23)24/h5-10,14-15,22H,4,11-13H2,1-3H3,(H2,21,23,24)/t15-/m1/s1	CHEMBL836	9.19014	0.0919014	Low	0.01	-2	0.0292	-1.53462
248	Tr	tegaserod	InChI=1S/C16H23N5O/c1-3-4-5-8-18-16(17)21-20-11-12-10-19-15-7-6-13(22-2)9-14(12)15/h6-7,9-11,19H,3-5,8H2,1-2H3,(H3,17,18,21)/b20-11+	CHEMBL76370	4.77612	0.0477612	Low	0.02	-1.69897	0.4469	-0.34979
249	Tr	telithromycin	InChI=1S/C43H65N5O10/c1-12-33-43(8)37(48(41(53)58-43)19-14-13-18-47-23-31(45-24-47)30-16-15-17-44-22-30)27(4)34(49)25(2)21-42(7,54-11)38(28(5)35(50)29(6)39(52)56-33)57-40-36(51)32(46(9)10)20-26(3)55-40/h15-17,22-29,32-33,36-38,40,51H,12-14,18-21H2,1-11H3/t25-,26-,27+,28+,29-,32+,33-,36-,37-,38-,40+,42-,43-/m1/s1	CHEMBL1136	22.7621	0.227621	Low	0.35	-0.455932	0.2414	-0.617263
250	Tr	telmisartan	InChI=1S/C33H30N4O2/c1-4-9-30-35-31-21(2)18-24(32-34-27-12-7-8-13-28(27)36(32)3)19-29(31)37(30)20-22-14-16-23(17-15-22)25-10-5-6-11-26(25)33(38)39/h5-8,10-19H,4,9,20H2,1-3H3,(H,38,39)	CHEMBL1017	1.01347	0.0101347	Low	0.006	-2.22185	0.0071	-2.14874
251	Tr	temozolomide	InChI=1S/C6H6N6O2/c1-11-6(14)12-2-8-3(4(7)13)5(12)9-10-11/h2H,1H3,(H2,7,13)	CHEMBL810	5.6	0.056	Low	0.85	-0.0705811	0.7043	-0.152242
252	Tr	teniposide	InChI=1S/C32H32O13S/c1-37-19-6-13(7-20(38-2)25(19)33)23-14-8-17-18(42-12-41-17)9-15(14)28(16-10-39-30(36)24(16)23)44-32-27(35)26(34)29-21(43-32)11-40-31(45-29)22-4-3-5-46-22/h3-9,16,21,23-24,26-29,31-35H,10-12H2,1-2H3/t16-,21+,23+,24-,26+,27+,28+,29+,31+,32-/m0/s1	CHEMBL452231	9	0.09	Low	0.01	-2	0.0187	-1.72816
253	Tr	tenofovir disoproxil	InChI=1S/C19H30N5O10P/c1-12(2)33-18(25)28-9-31-35(27,32-10-29-19(26)34-13(3)4)11-30-14(5)6-24-8-23-15-16(20)21-7-22-17(15)24/h7-8,12-14H,6,9-11H2,1-5H3,(H2,20,21,22)/t14-/m1/s1	CHEMBL1538	82	0.82	High/Medium	0.965	-0.0154727	0.0843	-1.07417
254	Tr	terazosin	InChI=1S/C19H25N5O4/c1-26-15-10-12-13(11-16(15)27-2)21-19(22-17(12)20)24-7-5-23(6-8-24)18(25)14-4-3-9-28-14/h10-11,14H,3-9H2,1-2H3,(H2,20,21,22)	CHEMBL611	11.5785	0.115785	Low	0.1	-1	0.1291	-0.889074
255	Tr	theophylline	InChI=1S/C7H8N4O2/c1-10-5-4(8-3-9-5)6(12)11(2)7(10)13/h3H,1-2H3,(H,8,9)	CHEMBL190	23.2959	0.232959	Low	0.6	-0.221849	0.471	-0.326979
256	Tr	thiopental	InChI=1S/C11H18N2O2S/c1-4-6-7(3)11(5-2)8(14)12-10(16)13-9(11)15/h7H,4-6H2,1-3H3,(H2,12,13,14,15,16)	CHEMBL441	0.5	0.005	Low	0.15	-0.823909	0.251	-0.600326
257	Tr	tiagabine	InChI=1S/C20H25NO2S2/c1-14-7-11-24-18(14)17(19-15(2)8-12-25-19)6-4-10-21-9-3-5-16(13-21)20(22)23/h6-8,11-12,16H,3-5,9-10,13H2,1-2H3,(H,22,23)/t16-/m1/s1	CHEMBL1027	2.22263	0.0222263	Low	0.038	-1.42022	0.0313	-1.50446
258	Tr	baclofen	InChI=1S/C10H12ClNO2/c11-9-3-1-7(2-4-9)8(6-12)5-10(13)14/h1-4,8H,5-6,12H2,(H,13,14)	CHEMBL701	69	0.69	High/Medium	0.83	-0.0809219	0.5537	-0.256725
259	Tr	tobramycin	InChI=1S/C18H37N5O9/c19-3-9-8(25)2-7(22)17(29-9)31-15-5(20)1-6(21)16(14(15)28)32-18-13(27)11(23)12(26)10(4-24)30-18/h5-18,24-28H,1-4,19-23H2/t5-,6+,7+,8-,9+,10+,11-,12+,13+,14-,15+,16-,17+,18+/m0/s1	CHEMBL1747	85.25	0.8525	High/Medium	0.9	-0.0457575	0.5234	-0.281166
260	Tr	tolcapone	InChI=1S/C14H11NO5/c1-8-2-4-9(5-3-8)13(17)10-6-11(15(19)20)14(18)12(16)7-10/h2-7,16,18H,1H3	CHEMBL1324	0.788177	0.00788177	Low	0.000987047	-3.00566	0.0543	-1.2652
261	Tr	tolvaptan	InChI=1S/C26H25ClN2O3/c1-16-6-3-4-7-20(16)25(31)28-19-10-11-21(17(2)14-19)26(32)29-13-5-8-24(30)22-15-18(27)9-12-23(22)29/h3-4,6-7,9-12,14-15,24,30H,5,8,13H2,1-2H3,(H,28,31)	CHEMBL344159	0	0	Low	0.0083	-2.08092	0.0111	-1.95468
262	Tr	topiramate	InChI=1S/C12H21NO8S/c1-10(2)18-7-5-16-12(6-17-22(13,14)15)9(8(7)19-10)20-11(3,4)21-12/h7-9H,5-6H2,1-4H3,(H2,13,14,15)/t7-,8-,9+,12+/m1/s1	CHEMBL220492	87.5	0.875	High/Medium	0.871	-0.0599818	0.6402	-0.193684
263	Tr	topotecan	InChI=1S/C23H23N3O5/c1-4-23(30)16-8-18-20-12(9-26(18)21(28)15(16)11-31-22(23)29)7-13-14(10-25(2)3)19(27)6-5-17(13)24-20/h5-8,27,30H,4,9-11H2,1-3H3/t23-/m0/s1	CHEMBL84	40	0.4	High/Medium	0.65	-0.187087	0.3459	-0.461049
264	Tr	tramadol	InChI=1S/C16H25NO2/c1-17(2)12-14-7-4-5-10-16(14,18)13-8-6-9-15(11-13)19-3/h6,8-9,11,14,18H,4-5,7,10,12H2,1-3H3	CHEMBL1237044	26.632	0.26632	Low	0.795	-0.0996329	0.4902	-0.309627
265	Tr	trazodone	InChI=1S/C19H22ClN5O/c20-16-5-3-6-17(15-16)23-13-11-22(12-14-23)8-4-10-25-19(26)24-9-2-1-7-18(24)21-25/h1-3,5-7,9,15H,4,8,10-14H2	CHEMBL621	0.769231	0.00769231	Low	0.033	-1.48149	0.1225	-0.911864
266	Tr	trimethoprim	InChI=1S/C14H18N4O3/c1-19-10-5-8(6-11(20-2)12(10)21-3)4-9-7-17-14(16)18-13(9)15/h5-7H,4H2,1-3H3,(H4,15,16,17,18)	CHEMBL22	63	0.63	High/Medium	0.639	-0.194499	0.1718	-0.764977
267	Tr	trimetrexate	InChI=1S/C19H23N5O3/c1-10-11(5-6-13-16(10)18(20)24-19(21)23-13)9-22-12-7-14(25-2)17(27-4)15(8-12)26-3/h5-8,22H,9H2,1-4H3,(H4,20,21,23,24)	CHEMBL119	20	0.2	Low	0.19	-0.721246	0.0877	-1.057
268	Tr	bendamustine	InChI=1S/C16H21Cl2N3O2/c1-20-14-6-5-12(21(9-7-17)10-8-18)11-13(14)19-15(20)3-2-4-16(22)23/h5-6,11H,2-4,7-10H2,1H3,(H,22,23)	CHEMBL487253	1	0.01	Low	0.05	-1.30103	0.0488	-1.31158
269	Tr	urapidil	InChI=1S/C20H29N5O3/c1-22-18(15-19(26)23(2)20(22)27)21-9-6-10-24-11-13-25(14-12-24)16-7-4-5-8-17(16)28-3/h4-5,7-8,15,21H,6,9-14H2,1-3H3	CHEMBL279229	15	0.15	Low	0.126	-0.899629	0.1991	-0.700929
270	Tr	ursodiol	InChI=1S/C24H40O4/c1-14(4-7-21(27)28)17-5-6-18-22-19(9-11-24(17,18)3)23(2)10-8-16(25)12-15(23)13-20(22)26/h14-20,22,25-26H,4-13H2,1-3H3,(H,27,28)/t14-,15+,16-,17-,18+,19+,20+,22+,23+,24-/m1/s1	CHEMBL1551	0.531915	0.00531915	Low	0.236	-0.627088	0.0608	-1.2161
271	Tr	valacyclovir	InChI=1S/C13H20N6O4/c1-7(2)8(14)12(21)23-4-3-22-6-19-5-16-9-10(19)17-13(15)18-11(9)20/h5,7-8H,3-4,6,14H2,1-2H3,(H3,15,17,18,20)/t8-/m0/s1	CHEMBL1349	0.920245	0.00920245	Low	1	0	0.4741	-0.32413
272	Tr	valsartan	InChI=1S/C24H29N5O3/c1-4-5-10-21(30)29(22(16(2)3)24(31)32)15-17-11-13-18(14-12-17)19-8-6-7-9-20(19)23-25-27-28-26-23/h6-9,11-14,16,22H,4-5,10,15H2,1-3H3,(H,31,32)(H,25,26,27,28)/t22-/m0/s1	CHEMBL1069	56.3927	0.563927	High/Medium	0.001	-3	0.0471	-1.32698
273	Tr	vardenafil	InChI=1S/C23H32N6O4S/c1-5-8-20-24-16(4)21-23(30)25-22(26-29(20)21)18-15-17(9-10-19(18)33-7-3)34(31,32)28-13-11-27(6-2)12-14-28/h9-10,15H,5-8,11-14H2,1-4H3,(H,25,26,30)	CHEMBL1520	26.8456	0.268456	Low	0.05	-1.30103	0.0796	-1.09909
274	Tr	varenicline	InChI=1S/C13H13N3/c1-2-16-13-5-11-9-3-8(6-14-7-9)10(11)4-12(13)15-1/h1-2,4-5,8-9,14H,3,6-7H2	CHEMBL1396	94.2	0.942	High/Medium	0.918446	-0.0369464	0.44	-0.356547
275	Tr	vecuronium	InChI=1S/C34H57N2O4/c1-23(37)39-31-20-25-12-13-26-27(34(25,4)22-29(31)35-16-8-6-9-17-35)14-15-33(3)28(26)21-30(32(33)40-24(2)38)36(5)18-10-7-11-19-36/h25-32H,6-22H2,1-5H3/q+1/t25-,26+,27-,28-,29-,30-,31-,32-,33-,34-/m0/s1	CHEMBL1201219	20	0.2	Low	0.3	-0.522879	0.237	-0.625252
276	Tr	venlafaxine	InChI=1S/C17H27NO2/c1-18(2)13-16(17(19)11-5-4-6-12-17)14-7-9-15(20-3)10-8-14/h7-10,16,19H,4-6,11-13H2,1-3H3	CHEMBL637	10.9524	0.109524	Low	0.73	-0.136677	0.3888	-0.410274
277	Tr	verapamil	InChI=1S/C27H38N2O4/c1-20(2)27(19-28,22-10-12-24(31-5)26(18-22)33-7)14-8-15-29(3)16-13-21-9-11-23(30-4)25(17-21)32-6/h9-12,17-18,20H,8,13-16H2,1-7H3	CHEMBL6966	5.52632	0.0552632	Low	0.047	-1.3279	0.0873	-1.05899
278	Tr	acitretin	InChI=1S/C21H26O3/c1-14(8-7-9-15(2)12-21(22)23)10-11-19-16(3)13-20(24-6)18(5)17(19)4/h7-13H,1-6H3,(H,22,23)/b9-7+,11-10+,14-8+,15-12+	CHEMBL1131	0	0	Low	0.005	-2.30103	0.009	-2.04576
279	Tr	vinblastine	InChI=1S/C46H58N4O9/c1-8-42(54)23-28-24-45(40(52)57-6,36-30(15-19-49(25-28)26-42)29-13-10-11-14-33(29)47-36)32-21-31-34(22-35(32)56-5)48(4)38-44(31)17-20-50-18-12-16-43(9-2,37(44)50)39(59-27(3)51)46(38,55)41(53)58-7/h10-14,16,21-22,28,37-39,47,54-55H,8-9,15,17-20,23-26H2,1-7H3/t28-,37+,38-,39-,42+,43-,44-,45+,46+/m1/s1	CHEMBL22969	0.5	0.005	Low	0.264	-0.578396	0.1303	-0.885056
280	Tr	vincristine	InChI=1S/C46H56N4O10/c1-7-42(55)22-28-23-45(40(53)58-5,36-30(14-18-48(24-28)25-42)29-12-9-10-13-33(29)47-36)32-20-31-34(21-35(32)57-4)50(26-51)38-44(31)16-19-49-17-11-15-43(8-2,37(44)49)39(60-27(3)52)46(38,56)41(54)59-6/h9-13,15,20-21,26,28,37-39,47,55-56H,7-8,14,16-19,22-25H2,1-6H3/t28-,37+,38-,39-,42+,43-,44-,45+,46+/m1/s1	CHEMBL90555	15	0.15	Low	0.441	-0.355561	0.1151	-0.938925
281	Tr	vinorelbine	InChI=1S/C45H54N4O8/c1-8-27-19-28-22-44(40(51)55-6,36-30(25-48(23-27)24-28)29-13-10-11-14-33(29)46-36)32-20-31-34(21-35(32)54-5)47(4)38-43(31)16-18-49-17-12-15-42(9-2,37(43)49)39(57-26(3)50)45(38,53)41(52)56-7/h10-15,19-21,28,37-39,46,53H,8-9,16-18,22-25H2,1-7H3/t28-,37-,38+,39+,42+,43+,44-,45-/m0/s1	CHEMBL553025	11	0.11	Low	0.15	-0.823909	0.0935	-1.02919
282	Tr	voriconazole	InChI=1S/C16H14F3N5O/c1-10(15-14(19)5-20-7-22-15)16(25,6-24-9-21-8-23-24)12-3-2-11(17)4-13(12)18/h2-5,7-10,25H,6H2,1H3/t10-,16+/m0/s1	CHEMBL638	1.5873	0.015873	Low	0.42	-0.376751	0.29	-0.537602
283	Tr	zalcitabine	InChI=1S/C9H13N3O3/c10-7-3-4-12(9(14)11-7)8-2-1-6(5-13)15-8/h3-4,6,8,13H,1-2,5H2,(H2,10,11,14)/t6-,8+/m0/s1	CHEMBL853	79.1476	0.791476	High/Medium	0.96	-0.0177288	0.8459	-0.072681
284	Tr	zaleplon	InChI=1S/C17H15N5O/c1-3-21(12(2)23)15-6-4-5-13(9-15)16-7-8-19-17-14(10-18)11-20-22(16)17/h4-9,11H,3H2,1-2H3	CHEMBL1521	1.66667	0.0166667	Low	0.4	-0.39794	0.2619	-0.581865
285	Tr	zidovudine	InChI=1S/C10H13N5O4/c1-5-3-15(10(18)12-9(5)17)8-2-6(13-14-11)7(4-16)19-8/h3,6-8,16H,2,4H2,1H3,(H,12,17,18)/t6-,7+,8+/m0/s1	CHEMBL129	4.32334	0.0432334	Low	0.701	-0.154282	0.6113	-0.213746
286	Tr	ziprasidone	InChI=1S/C21H21ClN4OS/c22-17-13-18-15(12-20(27)23-18)11-14(17)5-6-25-7-9-26(10-8-25)21-16-3-1-2-4-19(16)28-24-21/h1-4,11,13H,5-10,12H2,(H,23,27)	CHEMBL708	0.837313	0.00837313	Low	0.00153315	-2.81441	0.0386	-1.41341
287	Tr	zoledronic acid	InChI=1S/C5H10N2O7P2/c8-5(15(9,10)11,16(12,13)14)3-7-2-1-6-4-7/h1-2,4,8H,3H2,(H2,9,10,11)(H2,12,13,14)	CHEMBL924	39	0.39	High/Medium	0.61	-0.21467	0.5335	-0.272866
288	Tr	zolmitriptan	InChI=1S/C16H21N3O2/c1-19(2)6-5-12-9-17-15-4-3-11(8-14(12)15)7-13-10-21-16(20)18-13/h3-4,8-9,13,17H,5-7,10H2,1-2H3,(H,18,20)/t13-/m0/s1	CHEMBL1185	19.5475	0.195475	Low	0.797	-0.0985417	0.63	-0.200659
289	Tr	bezafibrate	InChI=1S/C19H20ClNO4/c1-19(2,18(23)24)25-16-9-3-13(4-10-16)11-12-21-17(22)14-5-7-15(20)8-6-14/h3-10H,11-12H2,1-2H3,(H,21,22)(H,23,24)	CHEMBL264374	69.1	0.691	High/Medium	0.059	-1.22915	0.0257	-1.59007
290	Tr	zonisamide	InChI=1S/C8H8N2O3S/c9-14(11,12)5-7-6-3-1-2-4-8(6)13-10-7/h1-4H,5H2,(H2,9,11,12)	CHEMBL750	22.2973	0.222973	Low	0.6	-0.221849	0.5093	-0.293026
291	Tr	bicalutamide	InChI=1S/C18H14F4N2O4S/c1-17(26,10-29(27,28)14-6-3-12(19)4-7-14)16(25)24-13-5-2-11(9-23)15(8-13)18(20,21)22/h2-8,26H,10H2,1H3,(H,24,25)/t17-/m1/s1	CHEMBL124881	1.7	0.017	Low	0.04	-1.39794	0.0331	-1.48017
292	Tr	bisoprolol	InChI=1S/C18H31NO4/c1-14(2)19-11-17(20)13-23-18-7-5-16(6-8-18)12-21-9-10-22-15(3)4/h5-8,14-15,17,19-20H,9-13H2,1-4H3	CHEMBL645	77.8846	0.778846	High/Medium	0.770164	-0.113417	0.613	-0.21254
293	Tr	bosentan	InChI=1S/C27H29N5O6S/c1-27(2,3)18-10-12-19(13-11-18)39(34,35)32-23-22(38-21-9-6-5-8-20(21)36-4)26(37-17-16-33)31-25(30-23)24-28-14-7-15-29-24/h5-15,33H,16-17H2,1-4H3,(H,30,31,32)	CHEMBL957	3.94607	0.0394607	Low	0.019	-1.72125	0.0211	-1.67572
294	Tr	budesonide	InChI=1S/C25H34O6/c1-4-5-21-30-20-11-17-16-7-6-14-10-15(27)8-9-23(14,2)22(16)18(28)12-24(17,3)25(20,31-21)19(29)13-26/h8-10,16-18,20-22,26,28H,4-7,11-13H2,1-3H3/t16-,17-,18-,20+,21?,22+,23-,24-,25+/m0/s1	CHEMBL1370	0	0	Low	0.115	-0.939302	0.205	-0.688246
295	Tr	bupropion	InChI=1S/C13H18ClNO/c1-9(15-13(2,3)4)12(16)10-6-5-7-11(14)8-10/h5-9,15H,1-4H3	CHEMBL894	1	0.01	Low	0.135	-0.869666	0.163	-0.787812
296	Tr	buspirone	InChI=1S/C21H31N5O2/c27-18-16-21(6-1-2-7-21)17-19(28)26(18)11-4-3-10-24-12-14-25(15-13-24)20-22-8-5-9-23-20/h5,8-9H,1-4,6-7,10-17H2	CHEMBL49	2	0.02	Low	0.168	-0.774691	0.1908	-0.719422
297	Tr	busulfan	InChI=1S/C6H14O6S2/c1-13(7,8)11-5-3-4-6-12-14(2,9)10/h3-6H2,1-2H3	CHEMBL820	1	0.01	Low	0.676	-0.170053	0.282	-0.549751
298	Tr	butorphanol	InChI=1S/C21H29NO2/c23-17-7-6-16-12-19-21(24)9-2-1-8-20(21,18(16)13-17)10-11-22(19)14-15-4-3-5-15/h6-7,13,15,19,23-24H,1-5,8-12,14H2/t19-,20+,21-/m1/s1	CHEMBL33986	8.69565	0.0869565	Low	0.2	-0.69897	0.1564	-0.805763
299	Tr	acyclovir	InChI=1S/C8H11N5O3/c9-8-11-6-5(7(15)12-8)10-3-13(6)4-16-2-1-14/h3,14H,1-2,4H2,(H3,9,11,12,15)	CHEMBL184	75	0.75	High/Medium	0.941	-0.0264104	0.7777	-0.109188
300	Tr	candesartan cilexetil	InChI=1S/C33H34N6O6/c1-3-42-32-34-28-15-9-14-27(31(40)43-21(2)44-33(41)45-24-10-5-4-6-11-24)29(28)39(32)20-22-16-18-23(19-17-22)25-12-7-8-13-26(25)30-35-37-38-36-30/h7-9,12-19,21,24H,3-6,10-11,20H2,1-2H3,(H,35,36,37,38)	CHEMBL1014	0	0	Low	0.01	-2	0.0165	-1.78252
301	Tr	capecitabine	InChI=1S/C15H22FN3O6/c1-3-4-5-6-24-15(23)18-12-9(16)7-19(14(22)17-12)13-11(21)10(20)8(2)25-13/h7-8,10-11,13,20-21H,3-6H2,1-2H3,(H,17,18,22,23)/t8-,10-,11-,13-/m1/s1	CHEMBL1773	3	0.03	Low	0.456	-0.341035	0.4614	-0.335922
302	Tr	captopril	InChI=1S/C9H15NO3S/c1-6(5-14)8(11)10-4-2-3-7(10)9(12)13/h6-7,14H,2-5H2,1H3,(H,12,13)/t6-,7+/m1/s1	CHEMBL1560	45.85	0.4585	High/Medium	0	-4	0.6394	-0.194227
303	Tr	carbamazepine	InChI=1S/C15H12N2O/c16-15(18)17-13-7-3-1-5-11(13)9-10-12-6-2-4-8-14(12)17/h1-10H,(H2,16,18)	CHEMBL108	0.534759	0.00534759	Low	0.285185	-0.544874	0.0471	-1.32698
304	Tr	carbidopa	InChI=1S/C10H14N2O4/c1-10(12-11,9(15)16)5-6-2-3-7(13)8(14)4-6/h2-4,12-14H,5,11H2,1H3,(H,15,16)/t10-/m0/s1	CHEMBL1201236	5.3	0.053	Low	0.64	-0.19382	0.5987	-0.222791
305	Tr	carteolol	InChI=1S/C16H24N2O3/c1-16(2,3)17-9-11(19)10-21-14-6-4-5-13-12(14)7-8-15(20)18-13/h4-6,11,17,19H,7-10H2,1-3H3,(H,18,20)	CHEMBL839	71.8563	0.718563	High/Medium	0.735	-0.133713	0.5602	-0.251657
306	Tr	carvedilol	InChI=1S/C24H26N2O4/c1-28-21-10-4-5-11-22(21)29-14-13-25-15-17(27)16-30-23-12-6-9-20-24(23)18-7-2-3-8-19(18)26-20/h2-12,17,25-27H,13-16H2,1H3	CHEMBL723	3.33333	0.0333333	Low	0.02	-1.69897	0.0285	-1.54516
307	Tr	cefaclor	InChI=1S/C15H14ClN3O4S/c16-8-6-24-14-10(13(21)19(14)11(8)15(22)23)18-12(20)9(17)7-4-2-1-3-5-7/h1-5,9-10,14H,6,17H2,(H,18,20)(H,22,23)/t9-,10-,14-/m1/s1	CHEMBL680	61.3569	0.613569	High/Medium	0.73	-0.136677	0.545	-0.263603
308	Tr	cefalexin	InChI=1S/C16H17N3O4S/c1-8-7-24-15-11(14(21)19(15)12(8)16(22)23)18-13(20)10(17)9-5-3-2-4-6-9/h2-6,10-11,15H,7,17H2,1H3,(H,18,20)(H,22,23)/t10-,11-,15-/m1/s1	CHEMBL1727	84.02	0.8402	High/Medium	0.86	-0.0655015	0.723	-0.140862
309	Tr	cefazolin	InChI=1S/C14H14N8O4S3/c1-6-17-18-14(29-6)28-4-7-3-27-12-9(11(24)22(12)10(7)13(25)26)16-8(23)2-21-5-15-19-20-21/h5,9,12H,2-4H2,1H3,(H,16,23)(H,25,26)/t9-,12-/m1/s1	CHEMBL1435	80	0.8	High/Medium	0.25	-0.60206	0.1805	-0.743523
310	Tr	adefovir dipivoxil	InChI=1S/C20H32N5O8P/c1-19(2,3)17(26)30-11-32-34(28,33-12-31-18(27)20(4,5)6)13-29-8-7-25-10-24-14-15(21)22-9-23-16(14)25/h9-10H,7-8,11-13H2,1-6H3,(H2,21,22,23)	CHEMBL922	76.2712	0.762712	High/Medium	0.96	-0.0177288	0.1456	-0.836839
311	Tr	cefdinir	InChI=1S/C14H13N5O5S2/c1-2-5-3-25-12-8(11(21)19(12)9(5)13(22)23)17-10(20)7(18-24)6-4-26-14(15)16-6/h2,4,8,12,24H,1,3H2,(H2,15,16)(H,17,20)(H,22,23)/b18-7-/t8-,12-/m1/s1	CHEMBL927	81.0811	0.810811	High/Medium	0.35	-0.455932	0.3735	-0.427709
312	Tr	cefditoren pivoxil	InChI=1S/C25H28N6O7S3/c1-12-15(41-10-27-12)7-6-13-8-39-21-17(29-19(32)16(30-36-5)14-9-40-24(26)28-14)20(33)31(21)18(13)22(34)37-11-38-23(35)25(2,3)4/h6-7,9-10,17,21H,8,11H2,1-5H3,(H2,26,28)(H,29,32)/b7-6-,30-16-/t17-,21-/m1/s1	CHEMBL454446	33.419	0.33419	High/Medium	0.085	-1.07058	0.1066	-0.972243
313	Tr	cefmetazole	InChI=1S/C15H17N7O5S3/c1-21-14(18-19-20-21)30-6-8-5-29-13-15(27-2,17-9(23)7-28-4-3-16)12(26)22(13)10(8)11(24)25/h13H,4-7H2,1-2H3,(H,17,23)(H,24,25)/t13-,15+/m1/s1	CHEMBL1201195	80	0.8	High/Medium	0.15	-0.823909	0.2378	-0.623788
314	Tr	cefodizime	InChI=1S/C20H20N6O7S4/c1-7-10(3-11(27)28)37-20(22-7)36-5-8-4-34-17-13(16(30)26(17)14(8)18(31)32)24-15(29)12(25-33-2)9-6-35-19(21)23-9/h6,13,17H,3-5H2,1-2H3,(H2,21,23)(H,24,29)(H,27,28)(H,31,32)/b25-12-/t13-,17-/m1/s1	CHEMBL2303613	80	0.8	High/Medium	0.14	-0.853872	0.2115	-0.67469
315	Tr	cefonicid	InChI=1S/C18H18N6O8S3/c25-13(9-4-2-1-3-5-9)14(26)19-11-15(27)24-12(17(28)29)10(6-33-16(11)24)7-34-18-20-21-22-23(18)8-35(30,31)32/h1-5,11,13,16,25H,6-8H2,(H,19,26)(H,28,29)(H,30,31,32)/t11-,13-,16-/m1/s1	CHEMBL1601	99	0.99	High/Medium	0.02	-1.69897	0.269	-0.570248
316	Tr	cefoperazone	InChI=1S/C25H27N9O8S2/c1-3-32-8-9-33(21(39)20(32)38)24(42)27-15(12-4-6-14(35)7-5-12)18(36)26-16-19(37)34-17(23(40)41)13(10-43-22(16)34)11-44-25-28-29-30-31(25)2/h4-7,15-16,22,35H,3,8-11H2,1-2H3,(H,26,36)(H,27,42)(H,40,41)/t15-,16-,22-/m1/s1	CHEMBL507674	29	0.29	Low	0.170924	-0.767196	0.1528	-0.815877
317	Tr	ceforanide	InChI=1S/C20H21N7O6S2/c21-6-11-4-2-1-3-10(11)5-13(28)22-15-17(31)27-16(19(32)33)12(8-34-18(15)27)9-35-20-23-24-25-26(20)7-14(29)30/h1-4,15,18H,5-9,21H2,(H,22,28)(H,29,30)(H,32,33)/t15-,18-/m1/s1	CHEMBL1201046	84	0.84	High/Medium	0.2	-0.69897	0.2192	-0.659159
318	Tr	albuterol	InChI=1S/C13H21NO3/c1-13(2,3)14-7-12(17)9-4-5-11(16)10(6-9)8-15/h4-6,12,14-17H,7-8H2,1-3H3	CHEMBL714	50.5	0.505	High/Medium	0.9	-0.0457575	0.6619	-0.179208
319	Tr	cefotetan	InChI=1S/C17H17N7O8S4/c1-23-16(20-21-22-23)34-4-5-3-33-15-17(32-2,14(31)24(15)7(5)11(29)30)19-9(26)13-35-12(36-13)6(8(18)25)10(27)28/h13,15H,3-4H2,1-2H3,(H2,18,25)(H,19,26)(H,27,28)(H,29,30)/b12-6-/t13?,15-,17+/m1/s1	CHEMBL474579	67	0.67	High/Medium	0.12	-0.920819	0.1609	-0.793444
320	Tr	cefotiam	InChI=1S/C18H23N9O4S3/c1-25(2)3-4-26-18(22-23-24-26)34-7-9-6-32-15-12(14(29)27(15)13(9)16(30)31)21-11(28)5-10-8-33-17(19)20-10/h8,12,15H,3-7H2,1-2H3,(H2,19,20)(H,21,28)(H,30,31)/t12-,15-/m1/s1	CHEMBL1296	80	0.8	High/Medium	0.92	-0.0362122	0.2976	-0.526367
321	Tr	cefoxitin	InChI=1S/C16H17N3O7S2/c1-25-16(18-10(20)5-9-3-2-4-27-9)13(23)19-11(12(21)22)8(6-26-15(17)24)7-28-14(16)19/h2-4,14H,5-7H2,1H3,(H2,17,24)(H,18,20)(H,21,22)/t14-,16+/m1/s1	CHEMBL996	85	0.85	High/Medium	0.27	-0.568636	0.3286	-0.483332
322	Tr	cefozopran	InChI=1S/C19H17N9O5S2/c1-33-24-11(14-23-19(20)35-25-14)15(29)22-12-16(30)28-13(18(31)32)9(8-34-17(12)28)7-26-5-6-27-10(26)3-2-4-21-27/h2-6,12,17H,7-8H2,1H3,(H3-,20,22,23,25,29,31,32)/b24-11-/t12-,17-/m1/s1	CHEMBL1276663	88	0.88	High/Medium	0.928	-0.032452	0.3186	-0.496754
323	Tr	cefpodoxime	InChI=1S/C15H17N5O6S2/c1-25-3-6-4-27-13-9(12(22)20(13)10(6)14(23)24)18-11(21)8(19-26-2)7-5-28-15(16)17-7/h5,9,13H,3-4H2,1-2H3,(H2,16,17)(H,18,21)(H,23,24)/b19-8-/t9-,13-/m1/s1	CHEMBL1672	47.65	0.4765	High/Medium	0.75	-0.124939	0.6331	-0.198528
324	Tr	cefpodoxime proxetil	InChI=1S/C21H27N5O9S2/c1-9(2)33-21(30)35-10(3)34-19(29)15-11(6-31-4)7-36-18-14(17(28)26(15)18)24-16(27)13(25-32-5)12-8-37-20(22)23-12/h8-10,14,18H,6-7H2,1-5H3,(H2,22,23)(H,24,27)/b25-13-/t10?,14-,18-/m1/s1	CHEMBL1201016	0	0	Low	0.7	-0.154902	0.2355	-0.628009
325	Tr	cefprozil	InChI=1S/C18H19N3O5S/c1-2-3-10-8-27-17-13(16(24)21(17)14(10)18(25)26)20-15(23)12(19)9-4-6-11(22)7-5-9/h2-7,12-13,17,22H,8,19H2,1H3,(H,20,23)(H,25,26)/b3-2+/t12-,13-,17-/m1/s1	CHEMBL276568	76.8421	0.768421	High/Medium	0.64	-0.19382	0.4915	-0.308476
326	Tr	alendronic acid	InChI=1S/C4H13NO7P2/c5-3-1-2-4(6,13(7,8)9)14(10,11)12/h6H,1-3,5H2,(H2,7,8,9)(H2,10,11,12)	CHEMBL870	45	0.45	High/Medium	0.22	-0.657577	0.2827	-0.548674
327	Tr	ceftibuten	InChI=1S/C15H14N4O6S2/c16-15-17-7(5-27-15)6(1-2-9(20)21)11(22)18-10-12(23)19-8(14(24)25)3-4-26-13(10)19/h1,3,5,10,13H,2,4H2,(H2,16,17)(H,18,22)(H,20,21)(H,24,25)/b6-1-/t10-,13-/m1/s1	CHEMBL1605	87.1166	0.871166	High/Medium	0.4983	-0.302509	0.4639	-0.333576
328	Tr	celecoxib	InChI=1S/C17H14F3N3O2S/c1-11-2-4-12(5-3-11)15-10-16(17(18,19)20)22-23(15)13-6-8-14(9-7-13)26(21,24)25/h2-10H,1H3,(H2,21,24,25)	CHEMBL118	2.73973	0.0273973	Low	0.00335758	-2.47397	0.0292	-1.53462
329	Tr	chlorthalidone	InChI=1S/C14H11ClN2O4S/c15-11-6-5-8(7-12(11)22(16,20)21)14(19)10-4-2-1-3-9(10)13(18)17-14/h1-7,19H,(H,17,18)(H2,16,20,21)	CHEMBL1055	65	0.65	High/Medium	0.25	-0.60206	0.0585	-1.23284
330	Tr	cibenzoline	InChI=1S/C18H18N2/c1-3-7-14(8-4-1)18(15-9-5-2-6-10-15)13-16(18)17-19-11-12-20-17/h1-10,16H,11-13H2,(H,19,20)	CHEMBL87045	58.5	0.585	High/Medium	0.485	-0.314258	0.3078	-0.511731
331	Tr	cimetidine	InChI=1S/C10H16N6S/c1-8-9(16-7-15-8)5-17-4-3-13-10(12-2)14-6-11/h7H,3-5H2,1-2H3,(H,15,16)(H2,12,13,14)	CHEMBL30	100	1	High/Medium	0.772	-0.112383	0.6297	-0.200866
332	Tr	cinacalcet	InChI=1S/C22H22F3N/c1-16(20-13-5-10-18-9-2-3-12-21(18)20)26-14-6-8-17-7-4-11-19(15-17)22(23,24)25/h2-5,7,9-13,15-16,26H,6,8,14H2,1H3/t16-/m1/s1	CHEMBL1201284	0.5	0.005	Low	0	-4	0.0264	-1.5784
333	Tr	ciprofloxacin	InChI=1S/C17H18FN3O3/c18-13-7-11-14(8-15(13)20-5-3-19-4-6-20)21(10-1-2-10)9-12(16(11)22)17(23)24/h7-10,19H,1-6H2,(H,23,24)	CHEMBL8	68.73	0.6873	High/Medium	0.7	-0.154902	0.6438	-0.191249
334	Tr	alfentanil	InChI=1S/C21H32N6O3/c1-4-19(28)27(18-9-7-6-8-10-18)21(17-30-3)11-13-24(14-12-21)15-16-26-20(29)25(5-2)22-23-26/h6-10H,4-5,11-17H2,1-3H3	CHEMBL634	0.5	0.005	Low	0.08	-1.09691	0.1215	-0.915424
335	Tr	cladribine	InChI=1S/C10H12ClN5O3/c11-10-14-8(12)7-9(15-10)16(3-13-7)6-1-4(18)5(2-17)19-6/h3-6,17-18H,1-2H2,(H2,12,14,15)/t4-,5+,6+/m0/s1	CHEMBL1619	18	0.18	Low	0.792	-0.101275	0.7333	-0.134718
336	Tr	clarithromycin	InChI=1S/C38H69NO13/c1-15-26-38(10,45)31(42)21(4)28(40)19(2)17-37(9,47-14)33(52-35-29(41)25(39(11)12)16-20(3)48-35)22(5)30(23(6)34(44)50-26)51-27-18-36(8,46-13)32(43)24(7)49-27/h19-27,29-33,35,41-43,45H,15-18H2,1-14H3/t19-,20-,21+,22+,23-,24+,25+,26-,27+,29-,30+,31-,32+,33-,35+,36-,37-,38-/m1/s1	CHEMBL1741	53	0.53	High/Medium	0.279	-0.554396	0.4807	-0.318126
337	Tr	clindamycin	InChI=1S/C18H33ClN2O5S/c1-5-6-10-7-11(21(3)8-10)17(25)20-12(9(2)19)16-14(23)13(22)15(24)18(26-16)27-4/h9-16,18,22-24H,5-8H2,1-4H3,(H,20,25)/t9-,10+,11-,12+,13-,14+,15+,16+,18+/m0/s1	CHEMBL1753	20	0.2	Low	0.06	-1.22185	0.1177	-0.929224
338	Tr	clofarabine	InChI=1S/C10H11ClFN5O3/c11-10-15-7(13)5-8(16-10)17(2-14-5)9-4(12)6(19)3(1-18)20-9/h2-4,6,9,18-19H,1H2,(H2,13,15,16)/t3-,4+,6-,9-/m1/s1	CHEMBL1750	55	0.55	High/Medium	0.53	-0.275724	0.5544	-0.256177
339	Tr	clonazepam	InChI=1S/C15H10ClN3O3/c16-12-4-2-1-3-10(12)15-11-7-9(19(21)22)5-6-13(11)18-14(20)8-17-15/h1-7H,8H2,(H,18,20)	CHEMBL452	0.529101	0.00529101	Low	0.15	-0.823909	0.0827	-1.08249
340	Tr	clonidine	InChI=1S/C9H9Cl2N3/c10-6-2-1-3-7(11)8(6)14-9-12-4-5-13-9/h1-3H,4-5H2,(H2,12,13,14)	CHEMBL134	62	0.62	High/Medium	0.543	-0.2652	0.5768	-0.238975
341	Tr	colchicine	InChI=1S/C22H25NO6/c1-12(24)23-16-8-6-13-10-19(27-3)21(28-4)22(29-5)20(13)14-7-9-18(26-2)17(25)11-15(14)16/h7,9-11,16H,6,8H2,1-5H3,(H,23,24)/t16-/m0/s1	CHEMBL107	28	0.28	Low	0.782	-0.106793	0.068	-1.16749
342	Tr	conivaptan	InChI=1S/C32H26N4O2/c1-21-33-28-19-20-36(29-14-8-7-13-27(29)30(28)34-21)32(38)23-15-17-24(18-16-23)35-31(37)26-12-6-5-11-25(26)22-9-3-2-4-10-22/h2-18H,19-20H2,1H3,(H,33,34)(H,35,37)	CHEMBL1755	1	0.01	Low	0.0047	-2.3279	0.0072	-2.14267
343	Tr	cyclobenzaprine	InChI=1S/C20H21N/c1-21(2)15-7-12-20-18-10-5-3-8-16(18)13-14-17-9-4-6-11-19(17)20/h3-6,8-14H,7,15H2,1-2H3	CHEMBL669	1	0.01	Low	0.012	-1.92082	0.0596	-1.22475

## Sheet: Dataset_CLr_revise (401)
Supplemental_Information_2: Dataset_CLr
	Training or Test
ID	Model_CLr_S	Model_CLr_IM	Model_CLr_R	Model_CR	name	standard_inchi	chembl_id	CLr (mL/min/kg)	CLr_log	CR	CR_3Class_RIMS	fup_obs	fup_obs_log	fup_pred	fup_pred_log	source of mannually added compounds
1	-	Tr	-	Tr	amikacin	InChI=1S/C22H43N5O13/c23-2-1-8(29)20(36)27-7-3-6(25)18(39-22-16(34)15(33)13(31)9(4-24)37-22)17(35)19(7)40-21-14(32)11(26)12(30)10(5-28)38-21/h6-19,21-22,28-35H,1-5,23-26H2,(H,27,36)/t6-,7+,8-,9+,10+,11-,12+,13+,14+,15-,16+,17-,18+,19-,21+,22+/m0/s1	CHEMBL177	1.27	0.103804	0.734954	IM	0.96	-0.0177288	0.4457	-0.350957
2	Tr	-	-	Tr	salbutamol	InChI=1S/C13H21NO3/c1-13(2,3)14-7-12(17)9-4-5-11(16)10(6-9)8-15/h4-6,12,14-17H,7-8H2,1-3H3	CHEMBL714	5.0076	0.69963	3.09111	S	0.9	-0.0457575	0.6619	-0.179208
3	-	-	-	Te	betamethasone	InChI=1S/C22H29FO5/c1-12-8-16-15-5-4-13-9-14(25)6-7-19(13,2)21(15,23)17(26)10-20(16,3)22(12,28)18(27)11-24/h6-7,9,12,15-17,24,26,28H,4-5,8,10-11H2,1-3H3/t12-,15-,16-,17-,19-,20-,21-,22-/m0/s1	CHEMBL632	0.14	-0.853872	0.216049	R	0.36	-0.443697	0.3096	-0.509199
4	-	-	Tr	Tr	dexamethasone	InChI=1S/C22H29FO5/c1-12-8-16-15-5-4-13-9-14(25)6-7-19(13,2)21(15,23)17(26)10-20(16,3)22(12,28)18(27)11-24/h6-7,9,12,15-17,24,26,28H,4-5,8,10-11H2,1-3H3/t12-,15+,16+,17+,19+,20+,21+,22+/m1/s1	CHEMBL384467	0.0858	-1.06651	0.141444	R	0.337	-0.47237	0.3096	-0.509199
5	-	-	-	Te	sparfloxacin	InChI=1S/C19H22F2N4O3/c1-8-5-24(6-9(2)23-8)17-13(20)15(22)12-16(14(17)21)25(10-3-4-10)7-11(18(12)26)19(27)28/h7-10,23H,3-6,22H2,1-2H3,(H,27,28)/t8-,9+	CHEMBL850	0.4	-0.39794	0.363702	R	0.611	-0.213959	0.5112	-0.291409
6	-	-	Tr	Tr	zopiclone	InChI=1S/C17H17ClN6O3/c1-22-6-8-23(9-7-22)17(26)27-16-14-13(19-4-5-20-14)15(25)24(16)12-3-2-11(18)10-21-12/h2-5,10,16H,6-9H2,1H3	CHEMBL135400	0.1	-1	0.277778	R	0.2	-0.69897	0.3003	-0.522445
7	-	Tr	-	Tr	terazosin	InChI=1S/C19H25N5O4/c1-26-15-10-12-13(11-16(15)27-2)21-19(22-17(12)20)24-7-5-23(6-8-24)18(25)14-4-3-9-28-14/h10-11,14H,3-9H2,1-2H3,(H2,20,21,22)	CHEMBL611	0.132	-0.879426	0.733333	IM	0.1	-1	0.1291	-0.889074
8	-	-	Tr	Tr	sufentanil	InChI=1S/C22H30N2O2S/c1-3-21(25)24(19-8-5-4-6-9-19)22(18-26-2)12-15-23(16-13-22)14-11-20-10-7-17-27-20/h4-10,17H,3,11-16,18H2,1-2H3	CHEMBL658	0.086	-1.0655	0.51374	R	0.093	-1.03152	0.0976	-1.01055
9	-	-	Tr	Tr	quetiapine	InChI=1S/C21H25N3O2S/c25-14-16-26-15-13-23-9-11-24(12-10-23)21-17-5-1-3-7-19(17)27-20-8-4-2-6-18(20)22-21/h1-8,25H,9-16H2	CHEMBL716	0.19	-0.721246	0.620915	R	0.17	-0.769551	0.1187	-0.925549
10	-	-	-	Te	prazosin	InChI=1S/C19H21N5O4/c1-26-15-10-12-13(11-16(15)27-2)21-19(22-17(12)20)24-7-5-23(6-8-24)18(25)14-4-3-9-28-14/h3-4,9-11H,5-8H2,1-2H3,(H2,20,21,22)	CHEMBL2	0.188	-0.725842	2.08889	S	0.05	-1.30103	0.1019	-0.991826
11	-	-	Tr	Tr	amphotericin b	InChI=1S/C47H73NO17/c1-27-17-15-13-11-9-7-5-6-8-10-12-14-16-18-34(64-46-44(58)41(48)43(57)30(4)63-46)24-38-40(45(59)60)37(54)26-47(61,65-38)25-33(51)22-36(53)35(52)20-19-31(49)21-32(50)23-39(55)62-29(3)28(2)42(27)56/h5-18,27-38,40-44,46,49-54,56-58,61H,19-26,48H2,1-4H3,(H,59,60)/b6-5+,9-7+,10-8+,13-11+,14-12+,17-15+,18-16+/t27-,28-,29-,30+,31+,32+,33-,34-,35+,36+,37-,38-,40+,41-,42+,43+,44-,46-,4…	CHEMBL267345	0.0138	-1.86012	0.191667	R	0.04	-1.39794	0.1672	-0.776764
12	-	Tr	-	Tr	azelastine	InChI=1S/C22H24ClN3O/c1-25-13-4-5-18(12-14-25)26-22(27)20-7-3-2-6-19(20)21(24-26)15-16-8-10-17(23)11-9-16/h2-3,6-11,18H,4-5,12-15H2,1H3	CHEMBL639	0.18	-0.744727	0.833333	IM	0.12	-0.920819	0.0819	-1.08672
13	Te	-	-	Tr	celecoxib	InChI=1S/C17H14F3N3O2S/c1-11-2-4-12(5-3-11)15-10-16(17(18,19)20)22-23(15)13-6-8-14(9-7-13)26(21,24)25/h2-10H,1H3,(H2,21,24,25)	CHEMBL118	0.198	-0.703335	3.66667	S	0.03	-1.52288	0.0292	-1.53462
14	-	-	Tr	Tr	doxapram	InChI=1S/C24H30N2O2/c1-2-26-19-22(13-14-25-15-17-28-18-16-25)24(23(26)27,20-9-5-3-6-10-20)21-11-7-4-8-12-21/h3-12,22H,2,13-19H2,1H3	CHEMBL1754	0.265	-0.576754	0.631855	R	0.233	-0.632644	0.1619	-0.790753
15	-	-	-	Te	haloperidol	InChI=1S/C21H23ClFNO2/c22-18-7-5-17(6-8-18)21(26)11-14-24(15-12-21)13-1-2-20(25)16-3-9-19(23)10-4-16/h3-10,26H,1-2,11-15H2	CHEMBL54	0.078	-1.10791	0.500115	R	0.0866467	-1.06225	0.1498	-0.824488
16	-	-	Tr	Tr	tiagabine	InChI=1S/C20H25NO2S2/c1-14-7-11-24-18(14)17(19-15(2)8-12-25-19)6-4-10-21-9-3-5-16(13-21)20(22)23/h6-8,11-12,16H,3-5,9-10,13H2,1-2H3,(H,22,23)/t16-/m1/s1	CHEMBL1027	0.032	-1.49485	0.467836	R	0.038	-1.42022	0.0313	-1.50446
17	-	-	-	Te	gatifloxacin	InChI=1S/C19H22FN3O4/c1-10-8-22(6-5-21-10)16-14(20)7-12-15(18(16)27-2)23(11-3-4-11)9-13(17(12)24)19(25)26/h7,9-11,21H,3-6,8H2,1-2H3,(H,25,26)	CHEMBL31	2.3	0.361728	1.59722	S	0.8	-0.09691	0.6459	-0.189835
18	-	-	-	Te	methylprednisolone	InChI=1S/C22H30O5/c1-12-8-14-15-5-7-22(27,18(26)11-23)21(15,3)10-17(25)19(14)20(2)6-4-13(24)9-16(12)20/h4,6,9,12,14-15,17,19,23,25,27H,5,7-8,10-11H2,1-3H3/t12-,14-,15-,17-,19+,20-,21-,22-/m0/s1	CHEMBL650	0.2989	-0.524474	0.754798	IM	0.22	-0.657577	0.2175	-0.662541
19	-	-	Tr	Tr	finasteride	InChI=1S/C23H36N2O2/c1-21(2,3)25-20(27)17-8-7-15-14-6-9-18-23(5,13-11-19(26)24-18)16(14)10-12-22(15,17)4/h11,13-18H,6-10,12H2,1-5H3,(H,24,26)(H,25,27)/t14-,15-,16-,17+,18+,22-,23+/m0/s1	CHEMBL710	0.024	-1.61979	0.133333	R	0.1	-1	0.0725	-1.13966
20	-	-	-	Te	trazodone	InChI=1S/C19H22ClN5O/c20-16-5-3-6-17(15-16)23-13-11-22(12-14-23)8-4-10-25-19(26)24-9-2-1-7-18(24)21-25/h1-3,5-7,9,15H,4,8,10-14H2	CHEMBL621	0.021	-1.67778	0.353535	R	0.033	-1.48149	0.1225	-0.911864
21	-	Tr	-	Tr	remoxipride	InChI=1S/C16H23BrN2O3/c1-4-19-9-5-6-11(19)10-18-16(20)14-13(21-2)8-7-12(17)15(14)22-3/h7-8,11H,4-6,9-10H2,1-3H3,(H,18,20)/t11-/m0/s1	CHEMBL22242	0.44	-0.356547	1.11111	IM	0.22	-0.657577	0.1372	-0.862646
22	Tr	-	-	Tr	paclitaxel	InChI=1S/C47H51NO14/c1-25-31(60-43(56)36(52)35(28-16-10-7-11-17-28)48-41(54)29-18-12-8-13-19-29)23-47(57)40(61-42(55)30-20-14-9-15-21-30)38-45(6,32(51)22-33-46(38,24-58-33)62-27(3)50)39(53)37(59-26(2)49)34(25)44(47,4)5/h7-21,31-33,35-38,40,51-52,57H,22-24H2,1-6H3,(H,48,54)/t31-,32-,33+,35-,36+,37+,38-,40-,45+,46-,47+/m0/s1	CHEMBL428647	0.64	-0.19382	7.56501	S	0.047	-1.3279	0.0372	-1.42946
23	Te	-	-	Tr	lorcainide	InChI=1S/C22H27ClN2O/c1-17(2)24-14-12-21(13-15-24)25(20-10-8-19(23)9-11-20)22(26)16-18-6-4-3-5-7-18/h3-11,17,21H,12-16H2,1-2H3	CHEMBL87543	0.32	-0.49485	1.67715	S	0.106	-0.974694	0.1063	-0.973467
24	Tr	-	-	Tr	amisulpride	InChI=1S/C17H27N3O4S/c1-4-20-8-6-7-12(20)11-19-17(21)13-9-16(25(22,23)5-2)14(18)10-15(13)24-3/h9-10,12H,4-8,11,18H2,1-3H3,(H,19,21)	CHEMBL243712	4.4	0.643453	2.91005	S	0.84	-0.0757207	0.5795	-0.236947
25	-	Tr	-	Tr	lansoprazole	InChI=1S/C16H14F3N3O2S/c1-10-13(20-7-6-14(10)24-9-16(17,18)19)8-25(23)15-21-11-4-2-3-5-12(11)22-15/h2-7H,8-9H2,1H3,(H,21,22)	CHEMBL480	0.044	-1.35655	1.16402	IM	0.021	-1.67778	0.0272	-1.56543
26	-	Tr	-	Tr	fleroxacin	InChI=1S/C17H18F3N3O3/c1-21-4-6-22(7-5-21)15-12(19)8-10-14(13(15)20)23(3-2-18)9-11(16(10)24)17(25)26/h8-9H,2-7H2,1H3,(H,25,26)	CHEMBL6273	1.488	0.172603	1.13242	IM	0.73	-0.136677	0.5637	-0.248952
27	Tr	-	-	Tr	metolazone	InChI=1S/C16H16ClN3O3S/c1-9-5-3-4-6-14(9)20-10(2)19-13-8-12(17)15(24(18,22)23)7-11(13)16(20)21/h3-8,10,19H,1-2H3,(H2,18,22,23)	CHEMBL878	1.12	0.049218	12.4444	S	0.05	-1.30103	0.0525	-1.27984
28	Tr	-	-	Tr	clinafloxacin	InChI=1S/C17H17ClFN3O3/c18-13-14-10(5-12(19)15(13)21-4-3-8(20)6-21)16(23)11(17(24)25)7-22(14)9-1-2-9/h5,7-9H,1-4,6,20H2,(H,24,25)	CHEMBL278255	3.2	0.50515	1.85185	S	0.96	-0.0177288	0.352	-0.453457
29	-	Tr	-	Tr	amoxicillin	InChI=1S/C16H19N3O5S/c1-16(2)11(15(23)24)19-13(22)10(14(19)25-16)18-12(21)9(17)7-3-5-8(20)6-4-7/h3-6,9-11,14,20H,17H2,1-2H3,(H,18,21)(H,23,24)/t9-,10-,11+,14-/m1/s1	CHEMBL1082	1.8942	0.277426	1.06095	IM	0.991874	-0.0035435	0.6689	-0.174639
30	Tr	-	-	Tr	bumetanide	InChI=1S/C17H20N2O5S/c1-2-3-9-19-14-10-12(17(20)21)11-15(25(18,22)23)16(14)24-13-7-5-4-6-8-13/h4-8,10-11,19H,2-3,9H2,1H3,(H,20,21)(H2,18,22,23)	CHEMBL1072	0.85	-0.0705811	3.37302	S	0.14	-0.853872	0.096	-1.01773
31	Tr	-	-	Tr	talinolol	InChI=1S/C20H33N3O3/c1-20(2,3)21-13-17(24)14-26-18-11-9-16(10-12-18)23-19(25)22-15-7-5-4-6-8-15/h9-12,15,17,21,24H,4-8,13-14H2,1-3H3,(H2,22,23,25)	CHEMBL152067	2.597	0.414472	3.12967	S	0.461	-0.336299	0.3203	-0.494443
32	-	Tr	-	Tr	rifabutin	InChI=1S/C46H62N4O11/c1-22(2)21-50-18-16-46(17-19-50)48-34-31-32-39(54)28(8)42-33(31)43(56)45(10,61-42)59-20-15-30(58-11)25(5)41(60-29(9)51)27(7)38(53)26(6)37(52)23(3)13-12-14-24(4)44(57)47-36(40(32)55)35(34)49-46/h12-15,20,22-23,25-27,30,37-38,41,49,52-54H,16-19,21H2,1-11H3,(H,47,57)/b13-12+,20-15+,24-14-/t23-,25+,26+,27+,30-,37-,38+,41+,45-/m0/s1	CHEMBL444633	0.4	-0.39794	0.766284	IM	0.29	-0.537602	0.1973	-0.704873
33	Tr	-	-	Tr	cefadroxil	InChI=1S/C16H17N3O5S/c1-7-6-25-15-11(14(22)19(15)12(7)16(23)24)18-13(21)10(17)8-2-4-9(20)5-3-8/h2-5,10-11,15,20H,6,17H2,1H3,(H,18,21)(H,23,24)/t10-,11-,15-/m1/s1	CHEMBL1644	2.325	0.366423	3.31197	S	0.39	-0.408935	0.4562	-0.340845
34	Te	-	-	Tr	solifenacin	InChI=1S/C23H26N2O2/c26-23(27-21-16-24-13-10-18(21)11-14-24)25-15-12-17-6-4-5-9-20(17)22(25)19-7-2-1-3-8-19/h1-9,18,21-22H,10-16H2/t21-,22-/m0/s1	CHEMBL1734	0.147	-0.832683	4.08333	S	0.02	-1.69897	0.0305	-1.5157
35	Tr	-	-	Tr	ofloxacin	InChI=1S/C18H20FN3O4/c1-10-9-26-17-14-11(16(23)12(18(24)25)8-22(10)14)7-13(19)15(17)21-5-3-20(2)4-6-21/h7-8,10H,3-6,9H2,1-2H3,(H,24,25)	CHEMBL4	2.7	0.431364	2.20588	S	0.68	-0.167491	0.6504	-0.186819
36	Tr	-	-	Tr	levofloxacin	InChI=1S/C18H20FN3O4/c1-10-9-26-17-14-11(16(23)12(18(24)25)8-22(10)14)7-13(19)15(17)21-5-3-20(2)4-6-21/h7-8,10H,3-6,9H2,1-2H3,(H,24,25)/t10-/m0/s1	CHEMBL33	1.406	0.147985	1.62731	S	0.48	-0.318759	0.6504	-0.186819
37	-	-	-	Te	prednisolone	InChI=1S/C21H28O5/c1-19-7-5-13(23)9-12(19)3-4-14-15-6-8-21(26,17(25)11-22)20(15,2)10-16(24)18(14)19/h5,7,9,14-16,18,22,24,26H,3-4,6,8,10-11H2,1-2H3/t14-,15-,16-,18+,19-,20-,21-/m0/s1	CHEMBL131	0.6003	-0.221632	1.6675	S	0.2	-0.69897	0.2056	-0.686977
38	-	-	Tr	Tr	prednisone	InChI=1S/C21H26O5/c1-19-7-5-13(23)9-12(19)3-4-14-15-6-8-21(26,17(25)11-22)20(15,2)10-16(24)18(14)19/h5,7,9,14-15,18,22,26H,3-4,6,8,10-11H2,1-2H3/t14-,15-,18+,19-,20-,21-/m0/s1	CHEMBL635	0.045	-1.34679	0.0980392	R	0.255	-0.59346	0.2408	-0.618344
39	Tr	-	-	Tr	indomethacin	InChI=1S/C19H16ClNO4/c1-11-15(10-18(22)23)16-9-14(25-2)7-8-17(16)21(11)19(24)12-3-5-13(20)6-4-12/h3-9H,10H2,1-2H3,(H,22,23)	CHEMBL6	0.195	-0.709965	21.6667	S	0.005	-2.30103	0.0224	-1.64975
40	Tr	-	-	Tr	encainide	InChI=1S/C22H28N2O2/c1-24-16-6-5-8-19(24)13-10-17-7-3-4-9-21(17)23-22(25)18-11-14-20(26-2)15-12-18/h3-4,7,9,11-12,14-15,19H,5-6,8,10,13,16H2,1-2H3,(H,23,25)	CHEMBL315838	0.78	-0.107905	2.16667	S	0.2	-0.69897	0.1169	-0.932185
41	Tr	-	-	Tr	rifampicin	InChI=1S/C43H58N4O12/c1-21-12-11-13-22(2)42(55)45-33-28(20-44-47-17-15-46(9)16-18-47)37(52)30-31(38(33)53)36(51)26(6)40-32(30)41(54)43(8,59-40)57-19-14-29(56-10)23(3)39(58-27(7)48)25(5)35(50)24(4)34(21)49/h11-14,19-21,23-25,29,34-35,39,49-53H,15-18H2,1-10H3,(H,45,55)/b12-11+,19-14+,22-13-,44-20+/t21-,23+,24+,25+,29-,34-,35+,39+,43-/m0/s1	CHEMBL374478	0.2	-0.69897	3.26797	S	0.034	-1.46852	0.1265	-0.897909
42	Te	-	-	Tr	adinazolam	InChI=1S/C19H18ClN5/c1-24(2)12-18-23-22-17-11-21-19(13-6-4-3-5-7-13)15-10-14(20)8-9-16(15)25(17)18/h3-10H,11-12H2,1-2H3	CHEMBL328250	2.604	0.415641	4.66667	S	0.31	-0.508638	0.1812	-0.741842
43	-	Tr	-	Tr	ampicillin	InChI=1S/C16H19N3O4S/c1-16(2)11(15(22)23)19-13(21)10(14(19)24-16)18-12(20)9(17)8-6-4-3-5-7-8/h3-7,9-11,14H,17H2,1-2H3,(H,18,20)(H,22,23)/t9-,10-,11+,14-/m1/s1	CHEMBL174	1.2	0.0791812	0.784314	IM	0.85	-0.0705811	0.7333	-0.134718
44	Tr	-	-	Tr	cephradine	InChI=1S/C16H19N3O4S/c1-8-7-24-15-11(14(21)19(15)12(8)16(22)23)18-13(20)10(17)9-5-3-2-4-6-9/h2-3,6,10-11,15H,4-5,7,17H2,1H3,(H,18,20)(H,22,23)/t10-,11-,15-/m1/s1	CHEMBL1604	3.135	0.496238	1.83333	S	0.95	-0.0222764	0.8148	-0.088949
45	-	-	Tr	Tr	voriconazole	InChI=1S/C16H14F3N5O/c1-10(15-14(19)5-20-7-22-15)16(25,6-24-9-21-8-23-24)12-3-2-11(17)4-13(12)18/h2-5,7-10,25H,6H2,1H3/t10-,16+/m0/s1	CHEMBL638	0.076	-1.11919	0.100529	R	0.42	-0.376751	0.29	-0.537602
46	Tr	-	-	Tr	torsemide	InChI=1S/C16H20N4O3S/c1-11(2)18-16(21)20-24(22,23)15-10-17-8-7-14(15)19-13-6-4-5-12(3)9-13/h4-11H,1-3H3,(H,17,19)(H2,18,20,21)	CHEMBL1148	0.13	-0.886057	7.22222	S	0.01	-2	0.023	-1.63827
47	-	Te	-	Tr	enalaprilat	InChI=1S/C18H24N2O5/c1-12(16(21)20-11-5-8-15(20)18(24)25)19-14(17(22)23)10-9-13-6-3-2-4-7-13/h2-4,6-7,12,14-15,19H,5,8-11H2,1H3,(H,22,23)(H,24,25)/t12-,14-,15-/m0/s1	CHEMBL577	1.6	0.20412	1.43369	IM	0.62	-0.207608	0.543	-0.2652
48	-	-	Te	Tr	esomeprazole	InChI=1S/C17H19N3O3S/c1-10-8-18-15(11(2)16(10)23-4)9-24(21)17-19-13-6-5-12(22-3)7-14(13)20-17/h5-8H,9H2,1-4H3,(H,19,20)/t24-/m0/s1	CHEMBL1201320	0.041	-1.38722	0.569444	R	0.04	-1.39794	0.0402	-1.39577
49	Tr	-	-	Tr	omeprazole	InChI=1S/C17H19N3O3S/c1-10-8-18-15(11(2)16(10)23-4)9-24(21)17-19-13-6-5-12(22-3)7-14(13)20-17/h5-8H,9H2,1-4H3,(H,19,20)	CHEMBL1503	0.084	-1.07572	2.22222	S	0.021	-1.67778	0.0402	-1.39577
50	Tr	-	-	Tr	telithromycin	InChI=1S/C43H65N5O10/c1-12-33-43(8)37(48(41(53)58-43)19-14-13-18-47-23-31(45-24-47)30-16-15-17-44-22-30)27(4)34(49)25(2)21-42(7,54-11)38(28(5)35(50)29(6)39(52)56-33)57-40-36(51)32(46(9)10)20-26(3)55-40/h15-17,22-29,32-33,36-38,40,51H,12-14,18-21H2,1-11H3/t25-,26-,27-,28+,29-,32+,33+,36-,37-,38-,40+,42-,43-/m1/s1	CHEMBL1136	3.22	0.507856	5.96296	S	0.3	-0.522879	0.2414	-0.617263
51	-	-	Tr	Tr	cilomilast	InChI=1S/C20H25NO4/c1-24-17-7-6-15(12-18(17)25-16-4-2-3-5-16)20(13-21)10-8-14(9-11-20)19(22)23/h6-7,12,14,16H,2-5,8-11H2,1H3,(H,22,23)/t14-,20+	CHEMBL27220	0.005	-2.30103	0.462963	R	0.006	-2.22185	0.0741	-1.13018
52	-	-	Tr	Tr	triazolam	InChI=1S/C17H12Cl2N4/c1-10-21-22-16-9-20-17(12-4-2-3-5-14(12)19)13-8-11(18)6-7-15(13)23(10)16/h2-8H,9H2,1H3	CHEMBL646	0.06	-1.22185	0.333333	R	0.1	-1	0.08	-1.09691
53	-	Tr	-	Tr	sulpiride	InChI=1S/C15H23N3O4S/c1-3-18-8-4-5-11(18)10-17-15(19)13-9-12(23(16,20)21)6-7-14(13)22-2/h6-7,9,11H,3-5,8,10H2,1-2H3,(H,17,19)(H2,16,20,21)	CHEMBL26	1.7	0.230449	1.43098	IM	0.66	-0.180456	0.5551	-0.255629
54	-	Tr	-	Tr	disopyramide	InChI=1S/C21H29N3O/c1-16(2)24(17(3)4)15-13-21(20(22)25,18-10-6-5-7-11-18)19-12-8-9-14-23-19/h5-12,14,16-17H,13,15H2,1-4H3,(H2,22,25)	CHEMBL517	0.495	-0.305395	0.800667	IM	0.343464	-0.464119	0.2708	-0.567351
55	-	Te	-	Tr	nalmefene	InChI=1S/C21H25NO3/c1-12-6-7-21(24)16-10-14-4-5-15(23)18-17(14)20(21,19(12)25-18)8-9-22(16)11-13-2-3-13/h4-5,13,16,19,23-24H,1-3,6-11H2/t16-,19+,20+,21-/m1/s1	CHEMBL982	1.44	0.158362	1.21951	IM	0.656	-0.183096	0.4941	-0.306185
56	-	Tr	-	Tr	xamoterol	InChI=1S/C16H25N3O5/c20-13-1-3-15(4-2-13)24-12-14(21)11-17-5-6-18-16(22)19-7-9-23-10-8-19/h1-4,14,17,20-21H,5-12H2,(H,18,22)	CHEMBL75753	1.86	0.269513	1.06529	IM	0.97	-0.0132283	0.7399	-0.130827
57	-	-	Tr	Tr	topiramate	InChI=1S/C12H21NO8S/c1-10(2)18-7-5-16-12(6-17-22(13,14)15)9(8(7)19-10)20-11(3,4)21-12/h7-9H,5-6H2,1-4H3,(H2,13,14,15)/t7-,8-,9+,12+/m1/s1	CHEMBL220492	0.24	-0.619789	0.153081	R	0.871	-0.0599818	0.6402	-0.193684
58	Tr	-	-	Tr	chlorthalidone	InChI=1S/C14H11ClN2O4S/c15-11-6-5-8(7-12(11)22(16,20)21)14(19)10-4-2-1-3-9(10)13(18)17-14/h1-7,19H,(H,17,18)(H2,16,20,21)	CHEMBL1055	0.975	-0.0109954	2.16667	S	0.25	-0.60206	0.0585	-1.23284
59	Tr	-	-	Tr	pirmenol	InChI=1S/C22H30N2O/c1-18-10-8-11-19(2)24(18)17-9-15-22(25,20-12-4-3-5-13-20)21-14-6-7-16-23-21/h3-7,12-14,16,18-19,25H,8-11,15,17H2,1-2H3/t18-,19+,22?	CHEMBL2110988	0.72	-0.142668	3.07692	S	0.13	-0.886057	0.1592	-0.798057
60	Tr	-	-	Tr	vinblastine	InChI=1S/C46H58N4O9/c1-8-42(54)23-28-24-45(40(52)57-6,36-30(15-19-49(25-28)26-42)29-13-10-11-14-33(29)47-36)32-21-31-34(22-35(32)56-5)48(4)38-44(31)17-20-50-18-12-16-43(9-2,37(44)50)39(59-27(3)51)46(38,55)41(53)58-7/h10-14,16,21-22,28,37-39,47,54-55H,8-9,15,17-20,23-26H2,1-7H3/t28-,37+,38-,39-,42+,43-,44-,45+,46+/m1/s1	CHEMBL159	2.635	0.420781	5.54503	S	0.264	-0.578396	0.1303	-0.885056
61	Tr	-	-	Tr	famotidine	InChI=1S/C8H15N7O2S3/c9-6(15-20(12,16)17)1-2-18-3-5-4-19-8(13-5)14-7(10)11/h4H,1-3H2,(H2,9,15)(H2,12,16,17)(H4,10,11,13,14)	CHEMBL902	4.422	0.645619	2.97778	S	0.825	-0.0835461	0.5275	-0.277778
62	-	-	Tr	Tr	linezolid	InChI=1S/C16H20FN3O4/c1-11(21)18-9-13-10-20(16(22)24-13)12-2-3-15(14(17)8-12)19-4-6-23-7-5-19/h2-3,8,13H,4-7,9-10H2,1H3,(H,18,21)/t13-/m0/s1	CHEMBL126	0.6	-0.221849	0.483092	R	0.69	-0.161151	0.3712	-0.430392
63	Tr	-	-	Tr	fentanyl	InChI=1S/C22H28N2O/c1-2-22(25)24(20-11-7-4-8-12-20)21-14-17-23(18-15-21)16-13-19-9-5-3-6-10-19/h3-12,21H,2,13-18H2,1H3	CHEMBL596	0.799	-0.0974532	2.53651	S	0.175	-0.756962	0.1511	-0.820736
64	Tr	-	-	Tr	acebutolol	InChI=1S/C18H28N2O4/c1-5-6-18(23)20-14-7-8-17(16(9-14)13(4)21)24-11-15(22)10-19-12(2)3/h7-9,12,15,19,22H,5-6,10-11H2,1-4H3,(H,20,23)	CHEMBL642	2.7	0.431364	1.76098	S	0.851799	-0.0696631	0.5946	-0.225775
65	Te	-	-	Tr	naratriptan	InChI=1S/C17H25N3O2S/c1-18-23(21,22)10-7-13-3-4-17-15(11-13)16(12-19-17)14-5-8-20(2)9-6-14/h3-4,11-12,14,18-19H,5-10H2,1-2H3	CHEMBL1278	3.1	0.491362	2.2963	S	0.75	-0.124939	0.5761	-0.239502
66	-	-	Tr	Tr	isoxicam	InChI=1S/C14H13N3O5S/c1-8-7-11(16-22-8)15-14(19)12-13(18)9-5-3-4-6-10(9)23(20,21)17(12)2/h3-7,18H,1-2H3,(H,15,16,19)	CHEMBL53292	0.0014	-2.85387	0.0222222	R	0.035	-1.45593	0.0863	-1.06399
67	-	-	Tr	Tr	pefloxacin	InChI=1S/C17H20FN3O3/c1-3-20-10-12(17(23)24)16(22)11-8-13(18)15(9-14(11)20)21-6-4-19(2)5-7-21/h8-10H,3-7H2,1-2H3,(H,23,24)	CHEMBL267648	0.1	-1	0.0740741	R	0.75	-0.124939	0.6743	-0.171147
68	-	-	Tr	Tr	tacrolimus	InChI=1S/C44H69NO12/c1-10-13-31-19-25(2)18-26(3)20-37(54-8)40-38(55-9)22-28(5)44(52,57-40)41(49)42(50)45-17-12-11-14-32(45)43(51)56-39(29(6)34(47)24-35(31)48)27(4)21-30-15-16-33(46)36(23-30)53-7/h10,19,21,26,28-34,36-40,46-47,52H,1,11-18,20,22-24H2,2-9H3/b25-19+,27-21+/t26-,28+,29+,30-,31+,32-,33+,34-,36+,37-,38-,39+,40+,44+/m0/s1	CHEMBL269732	0.007	-2.1549	0.388889	R	0.01	-2	0.1182	-0.927383
69	-	Tr	-	Tr	zanamivir	InChI=1S/C12H20N4O7/c1-4(18)15-8-5(16-12(13)14)2-7(11(21)22)23-10(8)9(20)6(19)3-17/h2,5-6,8-10,17,19-20H,3H2,1H3,(H,15,18)(H,21,22)(H4,13,14,16)/t5-,6+,8+,9+,10+/m0/s1	CHEMBL222813	1.392	0.143639	0.859259	IM	0.9	-0.0457575	0.8061	-0.0936111
70	Tr	-	-	Tr	nizatidine	InChI=1S/C12H21N5O2S2/c1-13-11(6-17(18)19)14-4-5-20-8-10-9-21-12(15-10)7-16(2)3/h6,9,13-14H,4-5,7-8H2,1-3H3/b11-6+	CHEMBL653	7.35	0.866287	6.28205	S	0.65	-0.187087	0.5585	-0.252977
71	Te	-	-	Tr	ciprofloxacin	InChI=1S/C17H18FN3O3/c18-13-7-11-14(8-15(13)20-5-3-19-4-6-20)21(10-1-2-10)9-12(16(11)22)17(23)24/h7-10,19H,1-6H2,(H,23,24)	CHEMBL8	6.9	0.838849	5.47619	S	0.7	-0.154902	0.6438	-0.191249
72	Tr	-	-	Tr	furosemide	InChI=1S/C12H11ClN2O5S/c13-9-5-10(15-6-7-2-1-3-20-7)8(12(16)17)4-11(9)21(14,18)19/h1-5,15H,6H2,(H,16,17)(H2,14,18,19)	CHEMBL35	1.7	0.230449	68.3714	S	0.0138135	-1.8597	0.1792	-0.746662
73	Tr	-	-	Tr	levomepromazine	InChI=1S/C19H24N2OS/c1-14(12-20(2)3)13-21-16-7-5-6-8-18(16)23-19-10-9-15(22-4)11-17(19)21/h5-11,14H,12-13H2,1-4H3/t14-/m1/s1	CHEMBL1764	3.96	0.597695	64.7059	S	0.034	-1.46852	0.0454	-1.34294
74	-	Tr	-	Tr	labetalol	InChI=1S/C19H24N2O3/c1-13(7-8-14-5-3-2-4-6-14)21-12-18(23)15-9-10-17(22)16(11-15)19(20)24/h2-6,9-11,13,18,21-23H,7-8,12H2,1H3,(H2,20,24)	CHEMBL429	0.92	-0.0362122	1.24056	IM	0.412	-0.385103	0.3648	-0.437945
75	Te	-	-	Tr	butorphanol	InChI=1S/C21H29NO2/c23-17-7-6-16-12-19-21(24)9-2-1-8-20(21,18(16)13-17)10-11-22(19)14-15-4-3-5-15/h6-7,13,15,19,23-24H,1-5,8-12,14H2/t19-,20+,21-/m1/s1	CHEMBL33986	2.05	0.311754	5.69444	S	0.2	-0.69897	0.1564	-0.805763
76	-	Tr	-	Tr	digoxin	InChI=1S/C41H64O14/c1-19-36(47)28(42)15-34(50-19)54-38-21(3)52-35(17-30(38)44)55-37-20(2)51-33(16-29(37)43)53-24-8-10-39(4)23(13-24)6-7-26-27(39)14-31(45)40(5)25(9-11-41(26,40)48)22-12-32(46)49-18-22/h12,19-21,23-31,33-38,42-45,47-48H,6-11,13-18H2,1-5H3/t19-,20-,21-,23-,24+,25-,26-,27+,28+,29+,30+,31-,33+,34+,35+,36-,37-,38-,39+,40+,41+/m1/s1	CHEMBL1751	1.7	0.230449	1.49674	IM	0.631	-0.199971	0.551	-0.258848
77	Tr	-	-	Tr	bisoprolol	InChI=1S/C18H31NO4/c1-14(2)19-11-17(20)13-23-18-7-5-16(6-8-18)12-21-9-10-22-15(3)4/h5-8,14-15,17,19-20H,9-13H2,1-4H3	CHEMBL645	2.28	0.357935	1.64467	S	0.770164	-0.113417	0.613	-0.21254
78	Tr	-	-	Tr	quinidine	InChI=1S/C20H24N2O2/c1-3-13-12-22-9-7-14(13)10-19(22)20(23)16-6-8-21-18-5-4-15(24-2)11-17(16)18/h3-6,8,11,13-14,19-20,23H,1,7,9-10,12H2,2H3/t13-,14?,19+,20-/m0/s1	CHEMBL21578	0.6	-0.221849	2.32473	S	0.143386	-0.843494	0.1585	-0.799971
79	Te	-	-	Tr	quinine	InChI=1S/C20H24N2O2/c1-3-13-12-22-9-7-14(13)10-19(22)20(23)16-6-8-21-18-5-4-15(24-2)11-17(16)18/h3-6,8,11,13-14,19-20,23H,1,7,9-10,12H2,2H3/t13-,14?,19-,20+/m0/s1	CHEMBL387326	0.304	-0.517126	1.82207	S	0.0926905	-1.03296	0.1585	-0.799971
80	-	Tr	-	Tr	citalopram	InChI=1S/C20H21FN2O/c1-23(2)11-3-10-20(17-5-7-18(21)8-6-17)19-9-4-15(13-22)12-16(19)14-24-20/h4-9,12H,3,10-11,14H2,1-2H3	CHEMBL549	0.4515	-0.345342	1.39352	IM	0.18	-0.744727	0.1301	-0.885723
81	-	-	Te	Tr	chloramphenicol	InChI=1S/C11H12Cl2N2O5/c12-10(13)11(18)14-8(5-16)9(17)6-1-3-7(4-2-6)15(19)20/h1-4,8-10,16-17H,5H2,(H,14,18)/t8-,9-/m1/s1	CHEMBL130	0.24	-0.619789	0.304762	R	0.4375	-0.359022	0.3753	-0.425621
82	-	-	Tr	Tr	lorazepam	InChI=1S/C15H10Cl2N2O2/c16-8-5-6-12-10(7-8)13(19-15(21)14(20)18-12)9-3-1-2-4-11(9)17/h1-7,15,21H,(H,18,20)	CHEMBL580	0.01	-2	0.037037	R	0.15	-0.823909	0.0826	-1.08302
83	Tr	-	-	Tr	chloroquine	InChI=1S/C18H26ClN3/c1-4-22(5-2)12-6-7-14(3)21-17-10-11-20-18-13-15(19)8-9-16(17)18/h8-11,13-14H,4-7,12H2,1-3H3,(H,20,21)	CHEMBL76	2.296	0.360972	2.74313	S	0.465	-0.332547	0.1142	-0.942334
84	Tr	-	-	Tr	chlorpromazine	InChI=1S/C17H19ClN2S/c1-19(2)10-5-11-20-14-6-3-4-7-16(14)21-17-9-8-13(18)12-15(17)20/h3-4,6-9,12H,5,10-11H2,1-2H3	CHEMBL71	0.16	-0.79588	17.7778	S	0.005	-2.30103	0.0388	-1.41117
85	Tr	-	-	Tr	vinorelbine	InChI=1S/C45H54N4O8/c1-8-27-19-28-22-44(40(51)55-6,36-30(25-48(23-27)24-28)29-13-10-11-14-33(29)46-36)32-20-31-34(21-35(32)54-5)47(4)38-43(31)16-18-49-17-12-15-42(9-2,37(43)49)39(57-26(3)50)45(38,53)41(52)56-7/h10-15,19-21,28,37-39,46,53H,8-9,16-18,22-25H2,1-7H3/t28-,37-,38+,39+,42+,43+,44-,45-/m0/s1	CHEMBL553025	2.31	0.363612	9.87179	S	0.13	-0.886057	0.0935	-1.02919
86	Tr	-	-	Tr	nateglinide	InChI=1S/C19H27NO3/c1-13(2)15-8-10-16(11-9-15)18(21)20-17(19(22)23)12-14-6-4-3-5-7-14/h3-7,13,15-17H,8-12H2,1-2H3,(H,20,21)(H,22,23)/t15-,16-,17-/m1/s1	CHEMBL783	0.1	-1	1.91571	S	0.029	-1.5376	0.1227	-0.911155
87	-	Tr	-	Tr	timolol	InChI=1S/C13H24N4O3S/c1-13(2,3)14-8-10(18)9-20-12-11(15-21-16-12)17-4-6-19-7-5-17/h10,14,18H,4-9H2,1-3H3/t10-/m0/s1	CHEMBL499	1.4	0.146128	0.864198	IM	0.9	-0.0457575	0.4998	-0.301204
88	-	-	Tr	Tr	bromazepam	InChI=1S/C14H10BrN3O/c15-9-4-5-11-10(7-9)14(17-8-13(19)18-11)12-3-1-2-6-16-12/h1-7H,8H2,(H,18,19)	CHEMBL277062	0.255	-0.59346	0.363248	R	0.39	-0.408935	0.1707	-0.767766
89	-	-	Tr	Tr	clonazepam	InChI=1S/C15H10ClN3O3/c16-12-4-2-1-3-10(12)15-11-7-9(19(21)22)5-6-13(11)18-14(20)8-17-15/h1-7H,8H2,(H,18,20)	CHEMBL452	0.0088	-2.05552	0.0325926	R	0.15	-0.823909	0.0827	-1.08249
90	-	Tr	-	Tr	oxycodone	InChI=1S/C18H21NO4/c1-19-8-7-17-14-10-3-4-12(22-2)15(14)23-16(17)11(20)5-6-18(17,21)13(19)9-10/h3-4,13,16,21H,5-9H2,1-2H3/t13-,16+,17+,18-/m1/s1	CHEMBL656	1.1	0.0413927	1.11111	IM	0.55	-0.259637	0.6194	-0.208029
91	-	-	Tr	Tr	clorazepate	InChI=1S/C16H11ClN2O3/c17-10-6-7-12-11(8-10)13(9-4-2-1-3-5-9)19-14(16(21)22)15(20)18-12/h1-8,14H,(H,18,20)(H,21,22)	CHEMBL1213252	0.0017	-2.76955	0.0377778	R	0.025	-1.60206	0.0268	-1.57187
92	Tr	-	-	Tr	ranitidine	InChI=1S/C13H22N4O3S/c1-14-13(9-17(18)19)15-6-7-21-10-12-5-4-11(20-12)8-16(2)3/h4-5,9,14-15H,6-8,10H2,1-3H3/b13-9+	CHEMBL512	7.4	0.869232	4.9176	S	0.836	-0.0777937	0.6977	-0.156331
93	Tr	-	-	Tr	sematilide	InChI=1S/C14H23N3O3S/c1-4-17(5-2)11-10-15-14(18)12-6-8-13(9-7-12)16-21(3,19)20/h6-9,16H,4-5,10-11H2,1-3H3,(H,15,18)	CHEMBL95804	3.5	0.544068	2.02546	S	0.96	-0.0177288	0.4373	-0.359221
94	-	Tr	-	Tr	reboxetine	InChI=1S/C19H23NO3/c1-2-21-16-10-6-7-11-17(16)23-19(15-8-4-3-5-9-15)18-14-20-12-13-22-18/h3-11,18-20H,2,12-14H2,1H3/t18-,19-/m1/s1	CHEMBL383921	0.041	-1.38722	1.19883	IM	0.019	-1.72125	0.0337	-1.47237
95	Tr	-	-	Tr	olanzapine	InChI=1S/C17H20N4S/c1-12-11-13-16(21-9-7-20(2)8-10-21)18-14-5-3-4-6-15(14)19-17(13)22-12/h3-6,11,19H,7-10H2,1-2H3	CHEMBL715	0.272	-0.565431	2.15873	S	0.07	-1.1549	0.0681	-1.16685
96	-	-	-	Te	azithromycin	InChI=1S/C38H72N2O12/c1-15-27-38(10,46)31(42)24(6)40(13)19-20(2)17-36(8,45)33(52-35-29(41)26(39(11)12)16-21(3)48-35)22(4)30(23(5)34(44)50-27)51-28-18-37(9,47-14)32(43)25(7)49-28/h20-33,35,41-43,45-46H,15-19H2,1-14H3/t20-,21-,22?,23-,24-,25+,26+,27-,28+,29-,30+,31-,32+,33-,35+,36-,37-,38-/m1/s1	CHEMBL529	0.45	-0.346787	0.424448	R	0.589	-0.229885	0.4201	-0.376647
97	Tr	-	-	Tr	granisetron	InChI=1S/C18H24N4O/c1-21-13-6-5-7-14(21)11-12(10-13)19-18(23)17-15-8-3-4-9-16(15)22(2)20-17/h3-4,8-9,12-14H,5-7,10-11H2,1-2H3,(H,19,23)/t12?,13-,14+	CHEMBL289469	1	0	1.5873	S	0.35	-0.455932	0.3782	-0.422278
98	-	Tr	-	Tr	methadone	InChI=1S/C21H27NO/c1-5-20(23)21(16-17(2)22(3)4,18-12-8-6-9-13-18)19-14-10-7-11-15-19/h6-15,17H,5,16H2,1-4H3	CHEMBL651	0.408	-0.38934	1.41667	IM	0.16	-0.79588	0.1435	-0.843148
99	-	-	Tr	Tr	alprazolam	InChI=1S/C17H13ClN4/c1-11-20-21-16-10-19-17(12-5-3-2-4-6-12)14-9-13(18)7-8-15(14)22(11)16/h2-9H,10H2,1H3	CHEMBL661	0.148	-0.829738	0.411111	R	0.2	-0.69897	0.1274	-0.894831
100	-	-	Te	Tr	warfarin	InChI=1S/C19H16O4/c1-12(20)11-15(13-7-3-2-4-8-13)17-18(21)14-9-5-6-10-16(14)23-19(17)22/h2-10,15,21H,11H2,1H3	CHEMBL1464	0.0011	-2.95861	0.0836579	R	0.00730488	-2.13639	0.0219	-1.65956
101	-	Tr	-	Tr	betaxolol	InChI=1S/C18H29NO3/c1-14(2)19-11-17(20)13-22-18-7-5-15(6-8-18)9-10-21-12-16-3-4-16/h5-8,14,16-17,19-20H,3-4,9-13H2,1-2H3	CHEMBL423	0.7	-0.154902	0.777778	IM	0.5	-0.30103	0.4678	-0.32994
102	-	-	Tr	Tr	zolpidem	InChI=1S/C19H21N3O/c1-13-5-8-15(9-6-13)19-16(11-18(23)21(3)4)22-12-14(2)7-10-17(22)20-19/h5-10,12H,11H2,1-4H3	CHEMBL911	0.043	-1.36653	0.318519	R	0.075	-1.12494	0.0768	-1.11464
103	Tr	-	-	Tr	buflomedil	InChI=1S/C17H25NO4/c1-20-13-11-15(21-2)17(16(12-13)22-3)14(19)7-6-10-18-8-4-5-9-18/h11-12H,4-10H2,1-3H3	CHEMBL188921	1.3	0.113943	1.80556	S	0.4	-0.39794	0.3874	-0.41184
104	-	-	Te	Tr	fluconazole	InChI=1S/C13H12F2N6O/c14-10-1-2-11(12(15)3-10)13(22,4-20-8-16-6-18-20)5-21-9-17-7-19-21/h1-3,6-9,22H,4-5H2	CHEMBL106	0.2325	-0.633577	0.145951	R	0.885	-0.0530567	0.5208	-0.283329
105	Tr	-	-	Tr	clarithromycin	InChI=1S/C38H69NO13/c1-15-26-38(10,45)31(42)21(4)28(40)19(2)17-37(9,47-14)33(52-35-29(41)25(39(11)12)16-20(3)48-35)22(5)30(23(6)34(44)50-26)51-27-18-36(8,46-13)32(43)24(7)49-27/h19-27,29-33,35,41-43,45H,15-18H2,1-14H3/t19-,20-,21+,22+,23-,24+,25+,26-,27+,29-,30+,31-,32+,33-,35+,36-,37-,38-/m1/s1	CHEMBL1741	2.628	0.419625	5.23297	S	0.279	-0.554396	0.4807	-0.318126
106	Te	-	-	Tr	entacapone	InChI=1S/C14H15N3O5/c1-3-16(4-2)14(20)10(8-15)5-9-6-11(17(21)22)13(19)12(18)7-9/h5-7,18-19H,3-4H2,1-2H3/b10-5+	CHEMBL953	6.4	0.80618	88.6272	S	0.0401181	-1.39666	0.301	-0.521434
107	Tr	-	-	Tr	melphalan	InChI=1S/C13H18Cl2N2O2/c14-5-7-17(8-6-15)11-3-1-10(2-4-11)9-12(16)13(18)19/h1-4,12H,5-9,16H2,(H,18,19)/t12-/m0/s1	CHEMBL852	0.91	-0.0409586	2.24689	S	0.225002	-0.647813	0.3168	-0.499215
108	-	Tr	-	Tr	flupirtine	InChI=1S/C15H17FN4O2/c1-2-22-15(21)19-12-7-8-13(20-14(12)17)18-9-10-3-5-11(16)6-4-10/h3-8H,2,9H2,1H3,(H,19,21)(H3,17,18,20)	CHEMBL255044	0.272	-0.565431	1.00741	IM	0.15	-0.823909	0.1919	-0.716925
109	Tr	-	-	Tr	cocaine	InChI=1S/C17H21NO4/c1-18-12-8-9-13(18)15(17(20)21-2)14(10-12)22-16(19)11-6-4-3-5-7-11/h3-7,12-15H,8-10H2,1-2H3/t12-,13+,14?,15+/m0/s1	CHEMBL370805	0.4	-0.39794	2.46914	S	0.09	-1.04576	0.3171	-0.498804
110	-	-	Tr	Tr	scopolamine	InChI=1S/C17H21NO4/c1-18-13-7-11(8-14(18)16-15(13)22-16)21-17(20)12(9-19)10-5-3-2-4-6-10/h2-6,11-16,19H,7-9H2,1H3/t11-,12-,13-,14+,15-,16+/m1/s1	CHEMBL569713	1	0	0.662164	R	0.839	-0.076238	0.3833	-0.416461
111	-	-	Tr	Tr	flumazenil	InChI=1S/C15H14FN3O3/c1-3-22-15(21)13-12-7-18(2)14(20)10-6-9(16)4-5-11(10)19(12)8-17-13/h4-6,8H,3,7H2,1-2H3	CHEMBL407	0.032	-1.49485	0.0331675	R	0.536	-0.270835	0.3596	-0.44418
112	Tr	-	-	Tr	tegaserod	InChI=1S/C16H23N5O/c1-3-4-5-8-18-16(17)21-20-11-12-10-19-15-7-6-13(22-2)9-14(12)15/h6-7,9-11,19H,3-5,8H2,1-2H3,(H3,17,18,21)/b20-11+	CHEMBL76370	0.36	-0.443697	10	S	0.02	-1.69897	0.4469	-0.34979
113	-	Tr	-	Tr	metoclopramide	InChI=1S/C14H22ClN3O2/c1-4-18(5-2)7-6-17-14(19)10-8-11(15)12(16)9-13(10)20-3/h8-9H,4-7,16H2,1-3H3,(H,17,19)	CHEMBL86	1.14	0.0569049	1.0451	IM	0.606	-0.217527	0.5787	-0.237547
114	-	-	Tr	Tr	chlordiazepoxide	InChI=1S/C16H14ClN3O/c1-18-15-10-20(21)16(11-5-3-2-4-6-11)13-9-12(17)7-8-14(13)19-15/h2-9H,10H2,1H3,(H,18,19)	CHEMBL451	0.0037	-2.4318	0.0428241	R	0.048	-1.31876	0.1271	-0.895854
115	-	Tr	-	Tr	codeine	InChI=1S/C18H21NO3/c1-19-8-7-18-11-4-5-13(20)17(18)22-16-14(21-2)6-3-10(15(16)18)9-12(11)19/h3-6,11-13,17,20H,7-9H2,1-2H3/t11-,12+,13-,17-,18-/m0/s1	CHEMBL485	1.7	0.230449	1.12434	IM	0.84	-0.0757207	0.7071	-0.150519
116	-	-	Te	Tr	erythromycin	InChI=1S/C37H67NO13/c1-14-25-37(10,45)30(41)20(4)27(39)18(2)16-35(8,44)32(51-34-28(40)24(38(11)12)15-19(3)47-34)21(5)29(22(6)33(43)49-25)50-26-17-36(9,46-13)31(42)23(7)48-26/h18-26,28-32,34,40-42,44-45H,14-17H2,1-13H3/t18-,19-,20+,21+,22-,23+,24+,25-,26+,28-,29+,30-,31+,32-,34+,35-,36-,37-/m1/s1	CHEMBL532	0.336	-0.473661	0.439653	R	0.424578	-0.372043	0.4256	-0.370998
117	-	Tr	-	Tr	imipenem	InChI=1S/C12H17N3O4S/c1-6(16)9-7-4-8(20-3-2-14-5-13)10(12(18)19)15(7)11(9)17/h5-7,9,16H,2-4H2,1H3,(H2,13,14)(H,18,19)/t6-,7-,9-/m1/s1	CHEMBL148	1.5	0.176091	0.968992	IM	0.86	-0.0655015	0.7695	-0.113791
118	Tr	-	-	Tr	hydrochlorothiazide	InChI=1S/C7H8ClN3O4S2/c8-4-1-5-7(2-6(4)16(9,12)13)17(14,15)11-3-10-5/h1-2,10-11H,3H2,(H2,9,12,13)	CHEMBL435	4.66	0.668386	5.92423	S	0.437	-0.359519	0.3942	-0.404283
119	Tr	-	-	Tr	diclofenac	InChI=1S/C14H11Cl2NO2/c15-10-5-3-6-11(16)14(10)17-12-7-2-1-4-9(12)8-13(18)19/h1-7,17H,8H2,(H,18,19)	CHEMBL139	0.035	-1.45593	5.73854	S	0.0033884	-2.47001	0.0083	-2.08092
120	Tr	-	-	Tr	sumatriptan	InChI=1S/C14H21N3O2S/c1-15-20(18,19)10-11-4-5-14-13(8-11)12(9-16-14)6-7-17(2)3/h4-5,8-9,15-16H,6-7,10H2,1-3H3	CHEMBL128	3.7	0.568202	2.37912	S	0.864	-0.0634863	0.5989	-0.222646
121	-	Tr	-	Tr	mebendazole	InChI=1S/C16H13N3O3/c1-22-16(21)19-15-17-12-8-7-11(9-13(12)18-15)14(20)10-5-3-2-4-6-10/h2-9H,1H3,(H2,17,18,19,21)	CHEMBL685	0.165	-0.782516	1.22222	IM	0.075	-1.12494	0.0597	-1.22403
122	-	Tr	-	Tr	ondansetron	InChI=1S/C18H19N3O/c1-12-19-9-10-21(12)11-13-7-8-16-17(18(13)22)14-5-3-4-6-15(14)20(16)2/h3-6,9-10,13H,7-8,11H2,1-2H3	CHEMBL46	0.295	-0.530178	1.36574	IM	0.12	-0.920819	0.2159	-0.665747
123	-	Te	-	Tr	trimethoprim	InChI=1S/C14H18N4O3/c1-19-10-5-8(6-11(20-2)12(10)21-3)4-9-7-17-14(16)18-13(9)15/h5-7H,4H2,1-3H3,(H4,15,16,17,18)	CHEMBL22	0.924	-0.034328	0.803339	IM	0.639	-0.194499	0.1718	-0.764977
124	-	-	-	Te	atropine	InChI=1S/C17H23NO3/c1-18-13-7-8-14(18)10-15(9-13)21-17(20)16(11-19)12-5-3-2-4-6-12/h2-6,13-16,19H,7-11H2,1H3/t13-,14+,15+,16?	CHEMBL517712	4.332	0.636688	4.29762	S	0.56	-0.251812	0.4719	-0.32615
125	-	-	-	Te	bupivacaine	InChI=1S/C18H28N2O/c1-4-5-12-20-13-7-6-11-16(20)18(21)19-17-14(2)9-8-10-15(17)3/h8-10,16H,4-7,11-13H2,1-3H3,(H,19,21)	CHEMBL1098	0.086	-1.0655	0.955556	IM	0.05	-1.30103	0.0494	-1.30627
126	-	-	Tr	Tr	procyclidine	InChI=1S/C19H29NO/c21-19(17-9-3-1-4-10-17,18-11-5-2-6-12-18)13-16-20-14-7-8-15-20/h1,3-4,9-10,18,21H,2,5-8,11-16H2	CHEMBL86715	0.043	-1.36653	0.271465	R	0.088	-1.05552	0.1895	-0.722391
127	Tr	-	-	Tr	ritonavir	InChI=1S/C37H48N6O5S2/c1-24(2)33(42-36(46)43(5)20-29-22-49-35(40-29)25(3)4)34(45)39-28(16-26-12-8-6-9-13-26)18-32(44)31(17-27-14-10-7-11-15-27)41-37(47)48-21-30-19-38-23-50-30/h6-15,19,22-25,28,31-33,44H,16-18,20-21H2,1-5H3,(H,39,45)(H,41,47)(H,42,46)/t28-,31-,32-,33-/m0/s1	CHEMBL163	0.042	-1.37675	2.91667	S	0.008	-2.09691	0.02	-1.69897
128	Te	-	-	Tr	zolmitriptan	InChI=1S/C16H21N3O2/c1-19(2)6-5-12-9-17-15-4-3-11(8-14(12)15)7-13-10-21-16(20)18-13/h3-4,8-9,13,17H,5-7,10H2,1-2H3,(H,18,20)/t13-/m0/s1	CHEMBL1185	2.2	0.342423	1.53353	S	0.797	-0.0985417	0.63	-0.200659
129	-	Tr	-	Tr	galantamine	InChI=1S/C17H21NO3/c1-18-8-7-17-6-5-12(19)9-14(17)21-16-13(20-2)4-3-11(10-18)15(16)17/h3-6,12,14,19H,7-10H2,1-2H3/t12-,14-,17-/m0/s1	CHEMBL659	1.568	0.195346	1.03258	IM	0.843629	-0.0738483	0.72	-0.142668
130	Te	-	-	Tr	tenofovir	InChI=1S/C9H14N5O4P/c1-6(18-5-19(15,16)17)2-14-4-13-7-8(10)11-3-12-9(7)14/h3-4,6H,2,5H2,1H3,(H2,10,11,12)(H2,15,16,17)/t6-/m1/s1	CHEMBL483	2.7	0.431364	2.04082	S	0.735	-0.133713	0.8012	-0.0962591
131	Tr	-	-	Tr	oxazepam	InChI=1S/C15H11ClN2O2/c16-10-6-7-12-11(8-10)13(9-4-2-1-3-5-9)18-15(20)14(19)17-12/h1-8,15,20H,(H,17,19)	CHEMBL568	0.869	-0.0609802	12.0694	S	0.04	-1.39794	0.0604	-1.21896
132	-	-	Tr	Tr	probenecid	InChI=1S/C13H19NO4S/c1-3-9-14(10-4-2)19(17,18)12-7-5-11(6-8-12)13(15)16/h5-8H,3-4,9-10H2,1-2H3,(H,15,16)	CHEMBL897	0.03	-1.52288	0.128205	R	0.13	-0.886057	0.1926	-0.715344
133	-	-	Tr	Tr	hydromorphone	InChI=1S/C17H19NO3/c1-18-7-6-17-10-3-5-13(20)16(17)21-15-12(19)4-2-9(14(15)17)8-11(10)18/h2,4,10-11,16,19H,3,5-8H2,1H3/t10-,11+,16-,17-/m0/s1	CHEMBL398707	0.876	-0.0574959	0.523861	R	0.929	-0.0319843	0.7816	-0.107015
134	Tr	-	-	Tr	morphine	InChI=1S/C17H19NO3/c1-18-7-6-17-10-3-5-13(20)16(17)21-15-12(19)4-2-9(14(15)17)8-11(10)18/h2-5,10-11,13,16,19-20H,6-8H2,1H3/t10-,11+,13-,16-,17-/m0/s1	CHEMBL70	2.834	0.4524	2.33251	S	0.675	-0.170696	0.6645	-0.177505
135	-	-	Tr	Tr	letrozole	InChI=1S/C17H11N5/c18-9-13-1-5-15(6-2-13)17(22-12-20-11-21-22)16-7-3-14(10-19)4-8-16/h1-8,11-12,17H	CHEMBL1444	0.02	-1.69897	0.0277778	R	0.4	-0.39794	0.1839	-0.735418
136	Tr	-	-	Tr	promethazine	InChI=1S/C17H20N2S/c1-13(18(2)3)12-19-14-8-4-6-10-16(14)20-17-11-7-5-9-15(17)19/h4-11,13H,12H2,1-3H3	CHEMBL643	0.14	-0.853872	2.28758	S	0.034	-1.46852	0.0719	-1.14327
137	-	Te	-	Tr	risedronate	InChI=1S/C7H11NO7P2/c9-7(16(10,11)12,17(13,14)15)4-6-2-1-3-8-5-6/h1-3,5,9H,4H2,(H2,10,11,12)(H2,13,14,15)	CHEMBL923	1.305	0.115611	0.953947	IM	0.76	-0.119186	0.5762	-0.239427
138	-	Te	-	Tr	terodiline	InChI=1S/C20H27N/c1-16(21-20(2,3)4)15-19(17-11-7-5-8-12-17)18-13-9-6-10-14-18/h5-14,16,19,21H,15H2,1-4H3	CHEMBL363295	0.14	-0.853872	0.972222	IM	0.08	-1.09691	0.0542	-1.266
139	-	-	Te	Tr	nitrazepam	InChI=1S/C15H11N3O3/c19-14-9-16-15(10-4-2-1-3-5-10)12-8-11(18(20)21)6-7-13(12)17-14/h1-8H,9H2,(H,17,19)	CHEMBL13209	0.0086	-2.0655	0.0367521	R	0.13	-0.886057	0.1096	-0.960189
140	Te	-	-	Tr	imipramine	InChI=1S/C19H24N2/c1-20(2)14-7-15-21-18-10-5-3-8-16(18)12-13-17-9-4-6-11-19(17)21/h3-6,8-11H,7,12-15H2,1-2H3	CHEMBL11	0.26	-0.585027	5.42179	S	0.0266415	-1.57444	0.1383	-0.859178
141	-	Tr	-	Tr	doxepin	InChI=1S/C19H21NO/c1-20(2)13-7-11-17-16-9-4-3-8-15(16)14-21-19-12-6-5-10-18(17)19/h3-6,8-12H,7,13-14H2,1-2H3/b17-11+	CHEMBL860	0.12	-0.920819	0.749064	IM	0.089	-1.05061	0.1575	-0.802719
142	-	Tr	-	Tr	cidofovir	InChI=1S/C8H14N3O6P/c9-7-1-2-11(8(13)10-7)3-6(4-12)17-5-18(14,15)16/h1-2,6,12H,3-5H2,(H2,9,10,13)(H2,14,15,16)/t6-/m0/s1	CHEMBL152	2.25	0.352183	1.31857	IM	0.948	-0.0231917	0.6387	-0.194703
143	Tr	-	-	Tr	amitriptyline	InChI=1S/C20H23N/c1-21(2)15-7-12-20-18-10-5-3-8-16(18)13-14-17-9-4-6-11-19(17)20/h3-6,8-12H,7,13-15H2,1-2H3	CHEMBL629	0.122	-0.91364	5.21368	S	0.013	-1.88606	0.0837	-1.07727
144	-	-	Tr	Tr	venlafaxine	InChI=1S/C17H27NO2/c1-18(2)13-16(17(19)11-5-4-6-12-17)14-7-9-15(20-3)10-8-14/h7-10,16,19H,4-6,11-13H2,1-3H3	CHEMBL637	0.644	-0.191114	0.490107	R	0.73	-0.136677	0.3888	-0.410274
145	-	-	Tr	Tr	chlorpropamide	InChI=1S/C10H13ClN2O3S/c1-2-7-12-10(14)13-17(15,16)9-5-3-8(11)4-6-9/h3-6H,2,7H2,1H3,(H2,12,13,14)	CHEMBL498	0.009	-2.04576	0.166667	R	0.03	-1.52288	0.0704	-1.15243
146	-	-	Te	Tr	ropivacaine	InChI=1S/C17H26N2O/c1-4-11-19-12-6-5-10-15(19)17(20)18-16-13(2)8-7-9-14(16)3/h7-9,15H,4-6,10-12H2,1-3H3,(H,18,20)/t15-/m0/s1	CHEMBL1077896	0.063	-1.20066	0.583333	R	0.06	-1.22185	0.071	-1.14874
147	-	Tr	-	Tr	atazanavir	InChI=1S/C38H52N6O7/c1-37(2,3)31(41-35(48)50-7)33(46)40-29(22-25-14-10-9-11-15-25)30(45)24-44(43-34(47)32(38(4,5)6)42-36(49)51-8)23-26-17-19-27(20-18-26)28-16-12-13-21-39-28/h9-21,29-32,45H,22-24H2,1-8H3,(H,40,46)(H,41,48)(H,42,49)(H,43,47)/t29-,30-,31+,32+/m0/s1	CHEMBL1163	0.238	-0.623423	0.944444	IM	0.14	-0.853872	0.0414	-1.383
148	-	Te	-	Tr	tilidine	InChI=1S/C17H23NO2/c1-4-20-16(19)17(14-10-6-5-7-11-14)13-9-8-12-15(17)18(2)3/h5-8,10-12,15H,4,9,13H2,1-3H3/t15-,17+/m1/s1	CHEMBL2104560	0.256	-0.59176	0.677249	IM	0.21	-0.677781	0.2592	-0.586365
149	Tr	-	-	Tr	adefovir	InChI=1S/C8H12N5O4P/c9-7-6-8(11-3-10-7)13(4-12-6)1-2-17-5-18(14,15)16/h3-4H,1-2,5H2,(H2,9,10,11)(H2,14,15,16)	CHEMBL484	3.33	0.522444	1.92708	S	0.96	-0.0177288	0.8103	-0.0913542
150	-	Te	-	Tr	sotalol	InChI=1S/C12H20N2O3S/c1-9(2)13-8-12(15)10-4-6-11(7-5-10)14-18(3,16)17/h4-7,9,12-15H,8H2,1-3H3	CHEMBL471	1.7	0.230449	0.947474	IM	0.996803	-0.00139085	0.7617	-0.118216
151	Te	-	-	Tr	rizatriptan	InChI=1S/C15H19N5/c1-19(2)6-5-13-8-17-15-4-3-12(7-14(13)15)9-20-11-16-10-18-20/h3-4,7-8,10-11,17H,5-6,9H2,1-2H3	CHEMBL905	5.32	0.725912	3.98323	S	0.742	-0.129596	0.3024	-0.519418
152	-	-	Tr	Tr	moclobemide	InChI=1S/C13H17ClN2O2/c14-12-3-1-11(2-4-12)13(17)15-5-6-16-7-9-18-10-8-16/h1-4H,5-10H2,(H,15,17)	CHEMBL86304	0.05	-1.30103	0.036075	R	0.77	-0.113509	0.4496	-0.347174
153	-	-	Tr	Tr	metoprolol	InChI=1S/C15H25NO3/c1-12(2)16-10-14(17)11-19-15-6-4-13(5-7-15)8-9-18-3/h4-7,12,14,16-17H,8-11H2,1-3H3	CHEMBL13	0.65	-0.187087	0.418471	R	0.862929	-0.064025	0.7417	-0.129772
154	-	Te	-	Tr	sulfisoxazole	InChI=1S/C11H13N3O3S/c1-7-8(2)13-17-11(7)14-18(15,16)10-5-3-9(12)4-6-10/h3-6,14H,12H2,1-2H3	CHEMBL453	0.147	-0.832683	1.03376	IM	0.079	-1.10237	0.113	-0.946922
155	Tr	-	-	Tr	zidovudine	InChI=1S/C10H13N5O4/c1-5-3-15(10(18)12-9(5)17)8-2-6(13-14-11)7(4-16)19-8/h3,6-8,16H,2,4H2,1H3,(H,12,17,18)/t6-,7+,8+/m0/s1	CHEMBL129	5.67	0.753583	4.49358	S	0.701	-0.154282	0.6113	-0.213746
156	Tr	-	-	Tr	saquinavir	InChI=1S/C38H50N6O5/c1-38(2,3)43-37(49)32-20-26-14-7-8-15-27(26)22-44(32)23-33(45)30(19-24-11-5-4-6-12-24)41-36(48)31(21-34(39)46)42-35(47)29-18-17-25-13-9-10-16-28(25)40-29/h4-6,9-13,16-18,26-27,30-33,45H,7-8,14-15,19-23H2,1-3H3,(H2,39,46)(H,41,48)(H,42,47)(H,43,49)/t26-,27+,30-,31-,32-,33+/m0/s1	CHEMBL114	0.39	-0.408935	20.3374	S	0.0106536	-1.9725	0.0512	-1.29073
157	-	Tr	-	Tr	desipramine	InChI=1S/C18H22N2/c1-19-13-6-14-20-17-9-4-2-7-15(17)11-12-16-8-3-5-10-18(16)20/h2-5,7-10,19H,6,11-14H2,1H3	CHEMBL72	0.2	-0.69897	1.01937	IM	0.109	-0.962574	0.1382	-0.859492
158	-	Tr	-	Tr	atenolol	InChI=1S/C14H22N2O3/c1-10(2)16-8-12(17)9-19-13-5-3-11(4-6-13)7-14(15)18/h3-6,10,12,16-17H,7-9H2,1-2H3,(H2,15,18)	CHEMBL24	2.5	0.39794	1.48069	IM	0.938	-0.0277972	0.5579	-0.253444
159	Te	-	-	Tr	practolol	InChI=1S/C14H22N2O3/c1-10(2)15-8-13(18)9-19-14-6-4-12(5-7-14)16-11(3)17/h4-7,10,13,15,18H,8-9H2,1-3H3,(H,16,17)	CHEMBL6995	1.7	0.230449	94.4444	S	0.01	-2	0.562	-0.250264
160	-	-	Tr	Tr	nevirapine	InChI=1S/C15H14N4O/c1-9-6-8-17-14-12(9)18-15(20)11-3-2-7-16-13(11)19(14)10-4-5-10/h2-3,6-8,10H,4-5H2,1H3,(H,18,20)	CHEMBL57	0.0069	-2.16115	0.00958333	R	0.4	-0.39794	0.1268	-0.896881
161	-	Tr	-	Tr	mirtazapine	InChI=1S/C17H19N3/c1-19-9-10-20-16(12-19)15-7-3-2-5-13(15)11-14-6-4-8-18-17(14)20/h2-8,16H,9-12H2,1H3	CHEMBL654	0.32	-0.49485	1.18519	IM	0.15	-0.823909	0.2105	-0.676748
162	-	Tr	-	Tr	recainam	InChI=1S/C15H25N3O/c1-11(2)16-9-6-10-17-15(19)18-14-12(3)7-5-8-13(14)4/h5,7-8,11,16H,6,9-10H2,1-4H3,(H2,17,18,19)	CHEMBL551786	2.3	0.361728	1.48579	IM	0.86	-0.0655015	0.6071	-0.21674
163	-	Tr	-	Tr	nortriptyline	InChI=1S/C19H21N/c1-20-14-6-11-19-17-9-4-2-7-15(17)12-13-16-8-3-5-10-18(16)19/h2-5,7-11,20H,6,12-14H2,1H3	CHEMBL445	0.2	-0.69897	1.26263	IM	0.088	-1.05552	0.1102	-0.957818
164	-	-	Te	Tr	cyclophosphamide	InChI=1S/C7H15Cl2N2O2P/c8-2-5-11(6-3-9)14(12)10-4-1-7-13-14/h1-7H2,(H,10,12)	CHEMBL88	0.08	-1.09691	0.0555556	R	0.8	-0.09691	0.7294	-0.137034
165	-	-	Te	Tr	ifosfamide	InChI=1S/C7H15Cl2N2O2P/c8-2-4-10-14(12)11(6-3-9)5-1-7-13-14/h1-7H2,(H,10,12)	CHEMBL1024	0.583	-0.234331	0.323889	R	1	0	0.7486	-0.12575
166	Tr	-	-	Tr	suprofen	InChI=1S/C14H12O3S/c1-9(14(16)17)10-4-6-11(7-5-10)13(15)12-3-2-8-18-12/h2-9H,1H3,(H,16,17)	CHEMBL956	0.03572	-1.44709	1.98444	S	0.01	-2	0.0158	-1.80134
167	Tr	-	-	Tr	indinavir	InChI=1S/C36H47N5O4/c1-36(2,3)39-35(45)31-24-40(22-26-12-9-15-37-21-26)16-17-41(31)23-29(42)19-28(18-25-10-5-4-6-11-25)34(44)38-33-30-14-8-7-13-27(30)20-32(33)43/h4-15,21,28-29,31-33,42-43H,16-20,22-24H2,1-3H3,(H,38,44)(H,39,45)/t28-,29+,31+,32-,33+/m1/s1	CHEMBL115	1.53	0.184691	1.95853	S	0.434	-0.36251	0.1906	-0.719877
168	Tr	-	-	Tr	propranolol	InChI=1S/C16H21NO2/c1-12(2)17-10-14(18)11-19-16-9-5-7-13-6-3-4-8-15(13)16/h3-9,12,14,17-18H,10-11H2,1-2H3	CHEMBL27	1.2	0.0791812	3.94477	S	0.169	-0.772113	0.1398	-0.854493
169	-	-	-	Te	lamotrigine	InChI=1S/C9H7Cl2N5/c10-5-3-1-2-4(6(5)11)7-8(12)14-9(13)16-15-7/h1-3H,(H4,12,13,14,16)	CHEMBL741	0.042	-1.37675	0.0625559	R	0.373	-0.428291	0.1412	-0.850165
170	-	Tr	-	Tr	diphenhydramine	InChI=1S/C17H21NO/c1-18(2)13-14-19-17(15-9-5-3-6-10-15)16-11-7-4-8-12-16/h3-12,17H,13-14H2,1-2H3	CHEMBL657	0.196	-0.707744	0.707071	IM	0.154	-0.812479	0.163	-0.787812
171	Tr	-	-	Tr	atomoxetine	InChI=1S/C17H21NO/c1-14-8-6-7-11-16(14)19-17(12-13-18-2)15-9-4-3-5-10-15/h3-11,17-18H,12-13H2,1-2H3/t17-/m1/s1	CHEMBL641	0.279	-0.554396	7.75	S	0.02	-1.69897	0.039	-1.40894
172	-	-	-	Te	ketorolac	InChI=1S/C15H13NO3/c17-14(10-4-2-1-3-5-10)13-7-6-12-11(15(18)19)8-9-16(12)13/h1-7,11H,8-9H2,(H,18,19)	CHEMBL469	0.196	-0.707744	6.80556	S	0.016	-1.79588	0.043	-1.36653
173	Tr	-	-	Tr	ganciclovir	InChI=1S/C9H13N5O4/c10-9-12-7-6(8(17)13-9)11-3-14(7)4-18-5(1-15)2-16/h3,5,15-16H,1-2,4H2,(H3,10,12,13,17)	CHEMBL182	4.14	0.617	2.33503	S	0.985	-0.00656377	0.6522	-0.185619
174	Tr	-	-	Tr	ketoprofen	InChI=1S/C16H14O3/c1-11(16(18)19)13-8-5-9-14(10-13)15(17)12-6-3-2-4-7-12/h2-11H,1H3,(H,18,19)	CHEMBL571	0.48	-0.318759	29.6296	S	0.009	-2.04576	0.0197	-1.70553
175	-	-	Tr	Tr	tizanidine	InChI=1S/C9H8ClN5S/c10-5-1-2-6-8(15-16-14-6)7(5)13-9-11-3-4-12-9/h1-2H,3-4H2,(H2,11,12,13)	CHEMBL1079	0.33	-0.481486	0.261905	R	0.7	-0.154902	0.5649	-0.248028
176	-	-	Tr	Tr	sulfamethoxazole	InChI=1S/C10H11N3O3S/c1-7-6-10(12-16-7)13-17(14,15)9-4-2-8(11)3-5-9/h2-6H,11H2,1H3,(H,12,13)	CHEMBL443	0.0504	-1.29757	0.121739	R	0.23	-0.638272	0.1821	-0.73969
177	Tr	-	-	Tr	penciclovir	InChI=1S/C10H15N5O3/c11-10-13-8-7(9(18)14-10)12-5-15(8)2-1-6(3-16)4-17/h5-6,16-17H,1-4H2,(H3,11,13,14,18)	CHEMBL1540	6.7	0.826075	4.1358	S	0.9	-0.0457575	0.8403	-0.0755656
178	-	Te	-	Tr	etoposide	InChI=1S/C29H32O13/c1-11-36-9-20-27(40-11)24(31)25(32)29(41-20)42-26-14-7-17-16(38-10-39-17)6-13(14)21(22-15(26)8-37-28(22)33)12-4-18(34-2)23(30)19(5-12)35-3/h4-7,11,15,20-22,24-27,29-32H,8-10H2,1-3H3/t11-,15+,20-,21-,22+,24-,25-,26-,27-,29+/m1/s1	CHEMBL44657	0.175	-0.756962	1.47306	IM	0.066	-1.18046	0.0758	-1.12033
179	-	-	-	Te	cimetidine	InChI=1S/C10H16N6S/c1-8-9(16-7-15-8)5-17-4-3-13-10(12-2)14-6-11/h7H,3-5H2,1-2H3,(H,15,16)(H2,12,13,14)	CHEMBL30	7.9	0.897627	5.68509	S	0.772	-0.112383	0.6297	-0.200866
180	-	-	Tr	Tr	phenytoin	InChI=1S/C15H12N2O2/c18-13-15(17-14(19)16-13,11-7-3-1-4-8-11)12-9-5-2-6-10-12/h1-10H,(H2,16,17,18,19)	CHEMBL16	0.0144	-1.84164	0.08	R	0.1	-1	0.1178	-0.928855
181	-	-	Tr	Tr	rivastigmine	InChI=1S/C14H22N2O2/c1-6-16(5)14(17)18-13-9-7-8-12(10-13)11(2)15(3)4/h7-11H,6H2,1-5H3/t11-/m0/s1	CHEMBL636	0.12	-0.920819	0.107527	R	0.62	-0.207608	0.5154	-0.287856
182	-	-	Tr	Tr	gemfibrozil	InChI=1S/C15H22O3/c1-11-6-7-12(2)13(10-11)18-9-5-8-15(3,4)14(16)17/h6-7,10H,5,8-9H2,1-4H3,(H,16,17)	CHEMBL457	0.017	-1.76955	0.314815	R	0.03	-1.52288	0.1212	-0.916497
183	-	-	Tr	Tr	sulfadiazine	InChI=1S/C10H10N4O2S/c11-8-2-4-9(5-3-8)17(15,16)14-10-12-6-1-7-13-10/h1-7H,11H2,(H,12,13,14)	CHEMBL439	0.341	-0.467246	0.420988	R	0.45	-0.346787	0.3154	-0.501138
184	Tr	-	-	Tr	alprenolol	InChI=1S/C15H23NO2/c1-4-7-13-8-5-6-9-15(13)18-11-14(17)10-16-12(2)3/h4-6,8-9,12,14,16-17H,1,7,10-11H2,2-3H3	CHEMBL266195	0.6	-0.221849	2.34742	S	0.142	-0.847712	0.3066	-0.513428
185	-	Te	-	Tr	alendronic acid	InChI=1S/C4H13NO7P2/c5-3-1-2-4(6,13(7,8)9)14(10,11)12/h6H,1-3,5H2,(H2,7,8,9)(H2,10,11,12)	CHEMBL870	0.498	-0.302771	1.25758	IM	0.22	-0.657577	0.2824	-0.549135
186	Tr	-	-	Tr	pindolol	InChI=1S/C14H20N2O2/c1-10(2)16-8-11(17)9-18-14-5-3-4-13-12(14)6-7-15-13/h3-7,10-11,15-17H,8-9H2,1-2H3	CHEMBL500	3.9	0.591065	3.99018	S	0.543	-0.2652	0.5836	-0.233885
187	-	-	Tr	Tr	dapsone	InChI=1S/C12H12N2O2S/c13-9-1-5-11(6-2-9)17(15,16)12-7-3-10(14)4-8-12/h1-8H,13-14H2	CHEMBL1043	0.048	-1.31876	0.106667	R	0.25	-0.60206	0.1943	-0.711527
188	-	-	Tr	Tr	meperidine	InChI=1S/C15H21NO2/c1-3-18-14(17)15(9-11-16(2)12-10-15)13-7-5-4-6-8-13/h4-8H,3,9-12H2,1-2H3	CHEMBL607	0.245	-0.610834	0.324074	R	0.42	-0.376751	0.4343	-0.36221
189	Te	-	-	Tr	irinotecan	InChI=1S/C33H38N4O6/c1-3-22-23-16-21(43-32(40)36-14-10-20(11-15-36)35-12-6-5-7-13-35)8-9-27(23)34-29-24(22)18-37-28(29)17-26-25(30(37)38)19-42-31(39)33(26,41)4-2/h8-9,16-17,20,41H,3-7,10-15,18-19H2,1-2H3/t33-/m0/s1	CHEMBL481	2.24	0.350248	4.17599	S	0.298	-0.525784	0.2136	-0.670399
190	-	-	Tr	Tr	tinidazole	InChI=1S/C8H13N3O4S/c1-3-16(14,15)5-4-10-7(2)9-6-8(10)11(12)13/h6H,3-5H2,1-2H3	CHEMBL1220	0.114	-0.943095	0.0719697	R	0.88	-0.0555173	0.713	-0.14691
191	-	-	Tr	Tr	busulfan	InChI=1S/C6H14O6S2/c1-13(7,8)11-5-3-4-6-12-14(2,9)10/h3-6H2,1-2H3	CHEMBL820	0.2	-0.69897	0.456308	R	0.2435	-0.613501	0.282	-0.549751
192	Te	-	-	Tr	doxifluridine	InChI=1S/C9H11FN2O5/c1-3-5(13)6(14)8(17-3)12-2-4(10)7(15)11-9(12)16/h2-3,5-6,8,13-14H,1H3,(H,11,15,16)/t3-,5-,6-,8-/m1/s1	CHEMBL1130	4.3	0.633468	3.91621	S	0.61	-0.21467	0.5906	-0.228707
193	Tr	-	-	Tr	guanfacine	InChI=1S/C9H9Cl2N3O/c10-6-2-1-3-7(11)5(6)4-8(15)14-9(12)13/h1-3H,4H2,(H4,12,13,14,15)	CHEMBL862	3	0.477121	5.20833	S	0.32	-0.49485	0.3016	-0.520569
194	Tr	-	-	Tr	phencyclidine	InChI=1S/C17H25N/c1-4-10-16(11-5-1)17(12-6-2-7-13-17)18-14-8-3-9-15-18/h1,4-5,10-11H,2-3,6-9,12-15H2	CHEMBL275528	0.816	-0.0883098	21.5873	S	0.021	-1.67778	0.2388	-0.621966
195	-	Tr	-	Tr	cytarabine	InChI=1S/C9H13N3O5/c10-5-1-2-12(9(16)11-5)8-7(15)6(14)4(3-13)17-8/h1-2,4,6-8,13-15H,3H2,(H2,10,11,16)/t4-,6-,7+,8-/m1/s1	CHEMBL803	1.43	0.155336	0.913155	IM	0.87	-0.0604807	0.8535	-0.0687965
196	Tr	-	-	Tr	moxonidine	InChI=1S/C9H12ClN5O/c1-5-13-7(10)6(8(14-5)16-2)15-9-11-3-4-12-9/h3-4H2,1-2H3,(H2,11,12,15)	CHEMBL19236	7.5	0.875061	4.48029	S	0.93	-0.0315171	0.679	-0.16813
197	Tr	-	-	Tr	nomifensine	InChI=1S/C16H18N2/c1-18-10-14(12-6-3-2-4-7-12)13-8-5-9-16(17)15(13)11-18/h2-9,14H,10-11,17H2,1H3	CHEMBL273575	12.54	1.0983	17.4167	S	0.4	-0.39794	0.3291	-0.482672
198	Tr	-	-	Tr	nitrofurantoin	InChI=1S/C8H6N4O5/c13-6-4-11(8(14)10-6)9-3-5-1-2-7(17-5)12(15)16/h1-3H,4H2,(H,10,13,14)/b9-3+	CHEMBL572	4.559	0.65887	7.69841	S	0.329	-0.482804	0.4015	-0.396314
199	Tr	-	-	Tr	didanosine	InChI=1S/C10H12N4O3/c15-3-6-1-2-7(17-6)14-5-13-8-9(14)11-4-12-10(8)16/h4-7,15H,1-3H2,(H,11,12,16)/t6-,7+/m0/s1	CHEMBL1460	6.8	0.832509	3.97661	S	0.95	-0.0222764	0.8876	-0.0517827
200	-	-	-	Te	cephalexin	InChI=1S/C16H17N3O4S/c1-8-7-24-15-11(14(21)19(15)12(8)16(22)23)18-13(20)10(17)9-5-3-2-4-6-9/h2-6,10-11,15H,7,17H2,1H3,(H,18,20)(H,22,23)/t10-,11-,15-/m1/s1	CHEMBL1727	3.549	0.550106	2.31961	S	0.85	-0.0705811	0.723	-0.140862
201	-	Tr	-	Tr	montelukast	InChI=1S/C35H36ClNO3S/c1-34(2,40)30-9-4-3-7-25(30)13-17-32(41-23-35(18-19-35)22-33(38)39)27-8-5-6-24(20-27)10-15-29-16-12-26-11-14-28(36)21-31(26)37-29/h3-12,14-16,20-21,32,40H,13,17-19,22-23H2,1-2H3,(H,38,39)/b15-10+/t32-/m1/s1	CHEMBL787	0.00136	-2.86646	0.755556	IM	0.001	-3	0.005	-2.30103
202	Tr	-	-	Tr	procainamide	InChI=1S/C13H21N3O/c1-3-16(4-2)10-9-15-13(17)11-5-7-12(14)8-6-11/h5-8H,3-4,9-10,14H2,1-2H3,(H,15,17)	CHEMBL640	4.5	0.653213	3.06748	S	0.815	-0.0888424	0.7218	-0.141583
203	-	-	Tr	Tr	lidocaine	InChI=1S/C14H22N2O/c1-5-16(6-2)10-13(17)15-14-11(3)8-7-9-12(14)4/h7-9H,5-6,10H2,1-4H3,(H,15,17)	CHEMBL79	0.32	-0.49485	0.658436	R	0.27	-0.568636	0.2451	-0.610657
204	-	-	Tr	Tr	methylphenidate	InChI=1S/C14H19NO2/c1-17-14(16)13(11-7-3-2-4-8-11)12-9-5-6-10-15-12/h2-4,7-8,12-13,15H,5-6,9-10H2,1H3	CHEMBL796	0.0871	-1.05998	0.057265	R	0.845	-0.0731433	0.5954	-0.225191
205	-	-	Tr	Tr	phenobarbital	InChI=1S/C12H12N2O3/c1-2-12(8-6-4-3-5-7-8)9(15)13-11(17)14-10(12)16/h3-7H,2H2,1H3,(H2,13,14,15,16,17)	CHEMBL40	0.01512	-1.82045	0.0169697	R	0.495	-0.305395	0.3456	-0.461426
206	-	-	-	Te	diazoxide	InChI=1S/C8H7ClN2O2S/c1-5-10-7-3-2-6(9)4-8(7)14(12,13)11-5/h2-4H,1H3,(H,10,11)	CHEMBL181	0.06	-1.22185	0.555556	R	0.06	-1.22185	0.1086	-0.96417
207	Tr	-	-	Tr	clonidine	InChI=1S/C9H9Cl2N3/c10-6-2-1-3-7(11)8(6)14-9-12-4-5-13-9/h1-3H,4-5H2,(H2,12,13,14)	CHEMBL134	2.48	0.394452	2.53734	S	0.543	-0.2652	0.5768	-0.238975
208	Tr	-	-	Tr	lamivudine	InChI=1S/C8H11N3O3S/c9-5-1-2-11(8(13)10-5)6-4-15-7(3-12)14-6/h1-2,6-7,12H,3-4H2,(H2,9,10,13)/t6-,7+/m0/s1	CHEMBL141	3.36	0.526339	2.41483	S	0.773	-0.111821	0.7409	-0.13024
209	Tr	-	-	Tr	terbutaline	InChI=1S/C12H19NO3/c1-12(2,3)13-7-11(16)8-4-9(14)6-10(15)5-8/h4-6,11,13-16H,7H2,1-3H3	CHEMBL1760	2.2	0.342423	1.65165	S	0.74	-0.130768	0.704	-0.152427
210	Te	-	-	Tr	acyclovir	InChI=1S/C8H11N5O3/c9-8-11-6-5(7(15)12-8)10-3-13(6)4-16-2-1-14/h3,14H,1-2,4H2,(H3,9,11,12,15)	CHEMBL184	3.572	0.552911	2.10887	S	0.941	-0.0264104	0.7777	-0.109188
211	Te	-	-	Tr	neostigmine	InChI=1S/C12H19N2O2/c1-13(2)12(15)16-11-8-6-7-10(9-11)14(3,4)5/h6-9H,1-5H3/q+1	CHEMBL278020	5.428	0.73464	3.01556	S	1	0	0.6657	-0.176721
212	Tr	-	-	Tr	tigecycline	InChI=1S/C29H39N5O8/c1-28(2,3)31-11-17(35)32-15-10-16(33(4)5)13-8-12-9-14-21(34(6)7)24(38)20(27(30)41)26(40)29(14,42)25(39)18(12)23(37)19(13)22(15)36/h10,12,14,21,31,36,38-39,42H,8-9,11H2,1-7H3,(H2,30,41)(H,32,35)/t12-,14-,21-,29-/m0/s1	CHEMBL376140	0.57	-0.244125	6.73759	S	0.047	-1.3279	0.0743	-1.12901
213	Tr	-	-	Tr	captopril	InChI=1S/C9H15NO3S/c1-6(5-14)8(11)10-4-2-3-7(10)9(12)13/h6-7,14H,2-5H2,1H3,(H,12,13)/t6-,7+/m1/s1	CHEMBL1560	12	1.07918	6666.67	S	0.001	-3	0.6394	-0.194227
214	-	-	Tr	Tr	zonisamide	InChI=1S/C8H8N2O3S/c9-14(11,12)5-7-6-3-1-2-4-8(6)13-10-7/h1-4H,5H2,(H2,9,11,12)	CHEMBL750	0.0501	-1.30016	0.0456284	R	0.61	-0.21467	0.5093	-0.293026
215	-	-	-	Te	pramipexole	InChI=1S/C10H17N3S/c1-2-5-12-7-3-4-8-9(6-7)14-10(11)13-8/h7,12H,2-6H2,1H3,(H2,11,13)/t7-/m0/s1	CHEMBL301265	6.642	0.822299	4.34118	S	0.85	-0.0705811	0.5834	-0.234034
216	Tr	-	-	Tr	milrinone	InChI=1S/C12H9N3O/c1-8-11(9-2-4-14-5-3-9)6-10(7-13)12(16)15-8/h2-6H,1H3,(H,15,16)	CHEMBL189	5	0.69897	9.25926	S	0.3	-0.522879	0.2207	-0.656198
217	-	Te	-	Tr	methyldopa	InChI=1S/C10H13NO4/c1-10(11,9(14)15)5-6-2-3-7(12)8(13)4-6/h2-4,12-13H,5,11H2,1H3,(H,14,15)/t10-/m0/s1	CHEMBL459	2.1	0.322219	1.37255	IM	0.85	-0.0705811	0.6644	-0.17757
218	-	-	-	Te	miglitol	InChI=1S/C8H17NO5/c10-2-1-9-3-6(12)8(14)7(13)5(9)4-11/h5-8,10-14H,1-4H2/t5-,6+,7-,8-/m1/s1	CHEMBL1561	1.7	0.230449	1.04938	IM	0.9	-0.0457575	0.7845	-0.105407
219	-	-	Tr	Tr	ibuprofen	InChI=1S/C13H18O2/c1-9(2)8-11-4-6-12(7-5-11)10(3)13(14)15/h4-7,9-10H,8H2,1-3H3,(H,14,15)	CHEMBL521	0.0082	-2.08619	0.0650794	R	0.07	-1.1549	0.1136	-0.944622
220	Tr	-	-	Tr	ethambutol	InChI=1S/C10H24N2O2/c1-3-9(7-13)11-5-6-12-10(4-2)8-14/h9-14H,3-8H2,1-2H3/t9-,10-/m0/s1	CHEMBL44884	6.79	0.83187	4.83618	S	0.78	-0.107905	0.5393	-0.26817
221	-	-	-	Te	clavulanic acid	InChI=1S/C8H9NO5/c10-2-1-4-7(8(12)13)9-5(11)3-6(9)14-4/h1,6-7,10H,2-3H2,(H,12,13)/b4-1-/t6-,7-/m1/s1	CHEMBL777	1.333	0.12483	0.813797	IM	0.91	-0.0409586	0.8075	-0.0928575
222	Tr	-	-	Tr	tacrine	InChI=1S/C13H14N2/c14-13-9-5-1-3-7-11(9)15-12-8-4-2-6-10(12)13/h1,3,5,7H,2,4,6,8H2,(H2,14,15)	CHEMBL95	1.68	0.225309	3.84088	S	0.243	-0.614394	0.3369	-0.472499
223	-	Tr	-	Tr	cefotetan	InChI=1S/C17H17N7O8S4/c1-23-16(20-21-22-23)34-4-5-3-33-15-17(32-2,14(31)24(15)7(5)11(29)30)19-9(26)13-35-12(36-13)6(8(18)25)10(27)28/h13,15H,3-4H2,1-2H3,(H2,18,25)(H,19,26)(H,27,28)(H,29,30)/b12-6-/t13?,15-,17+/m1/s1	CHEMBL474579	0.358	-0.446117	1.32593	IM	0.15	-0.823909	0.1609	-0.793444
224	-	-	-	Te	caffeine	InChI=1S/C8H10N4O2/c1-10-4-9-6-5(10)7(13)12(3)8(14)11(6)2/h4H,1-3H3	CHEMBL113	0.017	-1.76955	0.0147569	R	0.64	-0.19382	0.4269	-0.369674
225	-	-	Tr	Tr	tocainide	InChI=1S/C11H16N2O/c1-7-5-4-6-8(2)10(7)13-11(14)9(3)12/h4-6,9H,12H2,1-3H3,(H,13,14)	CHEMBL1762	0.8	-0.09691	0.510856	R	0.87	-0.0604807	0.6755	-0.170375
226	-	-	Tr	Tr	isosorbide-5-mononitrate	InChI=1S/C6H9NO6/c8-3-1-11-6-4(13-7(9)10)2-12-5(3)6/h3-6,8H,1-2H2/t3-,4+,5+,6+/m0/s1	CHEMBL1311	0.1	-1	0.0555556	R	1	0	0.6287	-0.201557
227	-	-	Te	Tr	antipyrine	InChI=1S/C11H12N2O/c1-9-8-11(14)13(12(9)2)10-6-4-3-5-7-10/h3-8H,1-2H3	CHEMBL277474	0.02432	-1.61404	0.0170811	R	0.791	-0.101824	0.5003	-0.300769
228	-	Tr	-	Tr	selegiline	InChI=1S/C13H17N/c1-4-10-14(3)12(2)11-13-8-6-5-7-9-13/h1,5-9,12H,10-11H2,2-3H3/t12-/m1/s1	CHEMBL972	0.2	-0.69897	0.740741	IM	0.15	-0.823909	0.2071	-0.68382
229	Tr	-	-	Tr	etilefrine	InChI=1S/C10H15NO2/c1-2-11-7-10(13)8-4-3-5-9(12)6-8/h3-6,10-13H,2,7H2,1H3	CHEMBL86882	3.962	0.597914	2.85859	S	0.77	-0.113509	0.7166	-0.144723
230	Tr	-	-	Tr	pyridostigmine	InChI=1S/C9H13N2O2/c1-10(2)9(12)13-8-5-4-6-11(3)7-8/h4-7H,1-3H3/q+1	CHEMBL1115	7.2	0.857332	4	S	1	0	0.4488	-0.347947
231	-	-	Tr	Tr	theophylline	InChI=1S/C7H8N4O2/c1-10-5-4(8-3-9-5)6(12)11(2)7(10)13/h3H,1-2H3,(H,8,9)	CHEMBL190	0.086	-1.0655	0.0796296	R	0.6	-0.221849	0.4713	-0.326703
232	-	Te	-	Tr	mexiletine	InChI=1S/C11H17NO/c1-8-5-4-6-9(2)11(8)13-7-10(3)12/h4-6,10H,7,12H2,1-3H3	CHEMBL558	0.83	-0.0809219	1.2989	IM	0.355	-0.449772	0.4611	-0.336205
233	-	Tr	-	Tr	gabapentin	InChI=1S/C9H17NO2/c10-7-9(6-8(11)12)4-2-1-3-5-9/h1-7,10H2,(H,11,12)	CHEMBL940	1.7	0.230449	0.944444	IM	1	0	0.7793	-0.108295
234	-	Tr	-	Tr	ceftriaxone	InChI=1S/C18H18N8O7S3/c1-25-18(22-12(28)13(29)23-25)36-4-6-3-34-15-9(14(30)26(15)10(6)16(31)32)21-11(27)8(24-33-2)7-5-35-17(19)20-7/h5,9,15H,3-4H2,1-2H3,(H2,19,20)(H,21,27)(H,23,29)(H,31,32)/b24-8-/t9-,15-/m1/s1	CHEMBL161	0.12	-0.920819	1.33333	IM	0.05	-1.30103	0.2722	-0.565112
235	-	-	Tr	Tr	metronidazole	InChI=1S/C6H9N3O3/c1-5-7-4-6(9(11)12)8(5)2-3-10/h4,10H,2-3H2,1H3	CHEMBL137	0.1904	-0.720333	0.132222	R	0.8	-0.09691	0.6925	-0.15958
236	-	-	Tr	Tr	propylthiouracil	InChI=1S/C7H10N2OS/c1-2-3-5-4-6(10)9-7(11)8-5/h4H,2-3H2,1H3,(H2,8,9,10,11)	CHEMBL1518	0.03968	-1.40143	0.122469	R	0.18	-0.744727	0.2296	-0.639028
237	-	-	Tr	Tr	levetiracetam	InChI=1S/C8H14N2O2/c1-2-6(8(9)12)10-5-3-4-7(10)11/h6H,2-5H2,1H3,(H2,9,12)/t6-/m0/s1	CHEMBL1286	0.634	-0.197911	0.391358	R	0.9	-0.0457575	0.7385	-0.13165
238	Tr	-	-	Tr	nicotine	InChI=1S/C10H14N2/c1-12-7-3-5-10(12)9-4-2-6-11-8-9/h2,4,6,8,10H,3,5,7H2,1H3/t10-/m0/s1	CHEMBL3	3	0.477121	1.75439	S	0.95	-0.0222764	0.7189	-0.143332
239	Tr	-	-	Tr	mercaptopurine, 6-	InChI=1S/C5H4N4S/c10-5-3-4(7-1-6-3)8-2-9-5/h1-2H,(H2,6,7,8,9,10)	CHEMBL1425	0.675	-0.170696	2.09445	S	0.179044	-0.747039	0.6791	-0.168066
240	-	-	-	Te	amantadine	InChI=1S/C10H17N/c11-10-4-7-1-8(5-10)3-9(2-7)6-10/h7-9H,1-6,11H2	CHEMBL660	4.8	0.681241	2.99289	S	0.891	-0.0501223	0.3876	-0.411616
241	-	-	Te	Tr	acetaminophen	InChI=1S/C8H9NO2/c1-6(10)9-7-2-4-8(11)5-3-7/h2-5,11H,1H3,(H,9,10)	CHEMBL112	0.15	-0.823909	0.323625	R	0.2575	-0.589223	0.6237	-0.205024
242	-	-	Tr	Tr	valproic acid	InChI=1S/C8H16O2/c1-3-5-7(6-4-2)8(9)10/h7H,3-6H2,1-2H3,(H,9,10)	CHEMBL109	0.00288	-2.54061	0.0117647	R	0.136	-0.866461	0.1801	-0.744486
243	-	Tr	-	Tr	fosfomycin	InChI=1S/C3H7O4P/c1-2-3(7-2)8(4,5)6/h2-3H,1H3,(H2,4,5,6)/t2-,3+/m0/s1	CHEMBL1757	2	0.30103	1.11111	IM	1	0	0.6911	-0.160459
244	-	Tr	-	Tr	allopurinol	InChI=1S/C5H4N4O/c10-5-3-1-8-9-4(3)6-2-7-5/h1-2H,(H2,6,7,8,9,10)	CHEMBL1467	1.7	0.230449	0.963719	IM	0.98	-0.00877392	0.7754	-0.110474
245	-	-	-	Te	doxorubicin	InChI=1S/C27H29NO11/c1-10-22(31)13(28)6-17(38-10)39-15-8-27(36,16(30)9-29)7-12-19(15)26(35)21-20(24(12)33)23(32)11-4-3-5-14(37-2)18(11)25(21)34/h3-5,10,13,15,17,22,29,31,33,35-36H,6-9,28H2,1-2H3/t10-,13-,15-,17-,22+,27-/m0/s1	CHEMBL53463	1.83	0.262451	2.19582	S	0.463	-0.334419	0.2123	-0.67305
246	Tr	-	-	Tr	metformin	InChI=1S/C4H11N5/c1-9(2)4(7)8-3(5)6/h1-2H3,(H5,5,6,7,8)	CHEMBL1431	7.4	0.869232	4.11111	S	1	0	0.4861	-0.313274
247	-	Tr	-	Tr	flucytosine	InChI=1S/C4H4FN3O/c5-2-1-7-4(9)8-3(2)6/h1H,(H3,6,7,8,9)	CHEMBL1463	1.98	0.296665	1.1399	IM	0.965	-0.0154727	0.6193	-0.208099
248	-	-	Te	Tr	pyrazinamide	InChI=1S/C5H5N3O/c6-5(9)4-3-7-1-2-8-4/h1-3H,(H2,6,9)	CHEMBL614	0.0693	-1.15927	0.0452941	R	0.85	-0.0705811	0.7375	-0.132238
249	-	-	Tr	Tr	hydroxyurea	InChI=1S/CH4N2O2/c2-1(4)3-5/h5H,(H3,2,3,4)	CHEMBL467	0.54	-0.267606	0.3	R	1	0	0.7234	-0.140621
250	Tr	-	-	Tr	benzylpenicillin	InChI=1S/C16H18N2O4S/c1-16(2)12(15(21)22)18-13(20)11(14(18)23-16)17-10(19)8-9-6-4-3-5-7-9/h3-7,11-12,14H,8H2,1-2H3,(H,17,19)(H,21,22)/t11-,12+,14-/m1/s1	CHEMBL29	5	0.69897	5.82343	S	0.477	-0.321482	0.4257	-0.370896
251	-	-	Te	Tr	mycophenolic acid	InChI=1S/C17H20O6/c1-9(5-7-13(18)19)4-6-11-15(20)14-12(8-23-17(14)21)10(2)16(11)22-3/h4,20H,5-8H2,1-3H3,(H,18,19)/b9-4+	CHEMBL866	0.01	-2	0.222222	R	0.025	-1.60206	0.0505	-1.29671
252	-	-	Tr	Tr	rufloxacin	InChI=1S/C17H18FN3O3S/c1-19-2-4-20(5-3-19)14-12(18)8-10-13-16(14)25-7-6-21(13)9-11(15(10)22)17(23)24/h8-9H,2-7H2,1H3,(H,23,24)	CHEMBL295619	0.2383	-0.622876	0.326081	R	0.406	-0.391474	0.4108	-0.38637
253	-	-	Tr	Tr	eslicarbazepine	InChI=1S/C15H14N2O2/c16-15(19)17-12-7-3-1-5-10(12)9-14(18)11-6-2-4-8-13(11)17/h1-8,14,18H,9H2,(H2,16,19)/t14-/m0/s1	CHEMBL315985	0.214286	-0.669007	0.198413	R	0.6	-0.221849	0.2473	-0.606776
254	Tr	-	-	Tr	oseltamivir	InChI=1S/C16H28N2O4/c1-5-12(6-2)22-14-9-11(16(20)21-7-3)8-13(17)15(14)18-10(4)19/h9,12-15H,5-8,17H2,1-4H3,(H,18,19)/t13-,14+,15+/m0/s1	CHEMBL1229	4.85714	0.686381	4.65244	S	0.58	-0.236572	0.6234	-0.205233
255	-	Te	-	Tr	tomopenem	InChI=1S/C23H35N7O6S/c1-10-17-16(11(2)31)21(34)30(17)18(22(35)36)19(10)37-13-6-14(28(3)9-13)20(33)29-5-4-12(8-29)27-15(32)7-26-23(24)25/h10-14,16-17,31H,4-9H2,1-3H3,(H,27,32)(H,35,36)(H4,24,25,26)/t10-,11-,12+,13+,14+,16-,17-/m1/s1	CHEMBL389847	1.14	0.0569049	0.703704	IM	0.9	-0.0457575	0.5822	-0.234928
256	Tr	-	-	Tr	darifenacin	InChI=1S/C28H30N2O2/c29-27(31)28(23-7-3-1-4-8-23,24-9-5-2-6-10-24)25-14-17-30(20-25)16-13-21-11-12-26-22(19-21)15-18-32-26/h1-12,19,25H,13-18,20H2,(H2,29,31)/t25-/m1/s1	CHEMBL1346	6	0.778151	166.667	S	0.02	-1.69897	0.0215	-1.66756
257	Tr	-	-	Tr	saxagliptin	InChI=1S/C18H25N3O2/c19-8-13-2-12-3-14(12)21(13)16(22)15(20)17-4-10-1-11(5-17)7-18(23,6-10)9-17/h10-15,23H,1-7,9,20H2/t10?,11?,12-,13+,14+,15-,17?,18?/m1/s1	CHEMBL385517	3.34286	0.524118	1.859	S	0.999	-0.000434512	0.5698	-0.244278
258	-	Tr	-	Tr	telbivudine	InChI=1S/C10H14N2O5/c1-5-3-12(10(16)11-9(5)15)8-2-6(14)7(4-13)17-8/h3,6-8,13-14H,2,4H2,1H3,(H,11,15,16)/t6-,7+,8+/m1/s1	CHEMBL374731	1.58929	0.201204	0.889165	IM	0.993	-0.00305075	0.896	-0.047692
259	-	Tr	-	Tr	raltegravir	InChI=1S/C20H21FN6O5/c1-10-25-26-17(32-10)16(30)24-20(2,3)19-23-13(14(28)18(31)27(19)4)15(29)22-9-11-5-7-12(21)8-6-11/h5-8,28H,9H2,1-4H3,(H,22,29)(H,24,30)	CHEMBL254316	0.436893	-0.359625	1.42776	IM	0.17	-0.769551	0.1583	-0.800519
260	-	Tr	-	Tr	doripenem	InChI=1S/C15H24N4O6S2/c1-6-11-10(7(2)20)14(21)19(11)12(15(22)23)13(6)26-9-3-8(17-5-9)4-18-27(16,24)25/h6-11,17-18,20H,3-5H2,1-2H3,(H,22,23)(H2,16,24,25)/t6-,7-,8+,9+,10-,11-/m1/s1	CHEMBL491571	1.75038	0.243132	1.05128	IM	0.925	-0.0338583	0.6471	-0.189029
261	-	-	-	Te	2-hydroxyimipramine	InChI=1S/C19H24N2O/c1-20(2)12-5-13-21-18-7-4-3-6-15(18)8-9-16-14-17(22)10-11-19(16)21/h3-4,6-7,10-11,14,22H,5,8-9,12-13H2,1-2H3	CHEMBL539456	0.3	-0.522879	1.11111	IM	0.15	-0.823909	0.1379	-0.860436
262	Te	-	-	Tr	hydroflumethiazide	InChI=1S/C8H8F3N3O4S2/c9-8(10,11)4-1-5-7(2-6(4)19(12,15)16)20(17,18)14-3-13-5/h1-2,13-14H,3H2,(H2,12,15,16)	CHEMBL1763	9	0.954243	19.2308	S	0.26	-0.585027	0.3203	-0.494443
263	-	Te	-	Tr	nemonoxacin	InChI=1S/C20H25N3O4/c1-11-7-12(21)9-22(8-11)16-6-5-14-17(19(16)27-2)23(13-3-4-13)10-15(18(14)24)20(25)26/h5-6,10-13H,3-4,7-9,21H2,1-2H3,(H,25,26)/t11-,12-/m0/s1	CHEMBL1213456	1.833	0.263162	1.2123	IM	0.84	-0.0757207	0.3711	-0.430509
264	Tr	-	-	Tr	telmisartan	InChI=1S/C33H30N4O2/c1-4-9-30-35-31-21(2)18-24(32-34-27-12-7-8-13-28(27)36(32)3)19-29(31)37(30)20-22-14-16-23(17-15-22)25-10-5-6-11-26(25)33(38)39/h5-8,10-19H,4,9,20H2,1-3H3,(H,38,39)	CHEMBL1017	0.084	-1.07572	7.77778	S	0.006	-2.22185	0.0071	-2.14874
265	Te	-	-	Tr	mirabegron	InChI=1S/C21H24N4O2S/c22-21-25-18(14-28-21)12-20(27)24-17-8-6-15(7-9-17)10-11-23-13-19(26)16-4-2-1-3-5-16/h1-9,14,19,23,26H,10-13H2,(H2,22,25)(H,24,27)/t19-/m0/s1	CHEMBL2095212	3.89954	0.591013	9.10256	S	0.238	-0.623423	0.2073	-0.683401
266	-	-	-	Te	ceftolozane	InChI=1S/C23H30N12O8S2/c1-23(2,20(40)41)43-31-11(15-30-21(26)45-32-15)16(36)29-12-17(37)35-13(19(38)39)9(8-44-18(12)35)6-34-7-10(14(25)33(34)3)28-22(42)27-5-4-24/h7,12,18,25H,4-6,8,24H2,1-3H3,(H7,26,27,28,29,30,32,36,38,39,40,41,42)/b31-11-/t12-,18-/m1/s1	CHEMBL2103872	1.26046	0.100529	0.859208	IM	0.815	-0.0888424	0.2695	-0.569441
267	Tr	-	-	Tr	penicillin v	InChI=1S/C16H18N2O5S/c1-16(2)12(15(21)22)18-13(20)11(14(18)24-16)17-10(19)8-23-9-6-4-3-5-7-9/h3-7,11-12,14H,8H2,1-2H3,(H,17,19)(H,21,22)/t11-,12+,14-/m1/s1	CHEMBL615	1.74	0.240549	4.83333	S	0.2	-0.69897	0.4342	-0.36231
268	Tr	-	-	Tr	sulbactam	InChI=1S/C8H11NO5S/c1-8(2)6(7(11)12)9-4(10)3-5(9)15(8,13)14/h5-6H,3H2,1-2H3,(H,11,12)/t5-,6+/m1/s1	CHEMBL403	3.825	0.582631	3.42742	S	0.62	-0.207608	0.4156	-0.381324
269	Tr	-	-	Tr	topotecan	InChI=1S/C23H23N3O5/c1-4-23(30)16-8-18-20-12(9-26(18)21(28)15(16)11-31-22(23)29)7-13-14(10-25(2)3)19(27)6-5-17(13)24-20/h5-8,27,30H,4,9-11H2,1-3H3/t23-/m0/s1	CHEMBL84	5.2	0.716003	4.44444	S	0.65	-0.187087	0.3459	-0.461049
270	Tr	-	-	Tr	hydralazine	InChI=1S/C8H8N4/c9-11-8-7-4-2-1-3-6(7)5-10-12-8/h1-5H,9H2,(H,11,12)	CHEMBL276832	10.795	1.03322	26.6543	S	0.225	-0.647817	0.3974	-0.400772
271	Tr	-	-	Tr	docetaxel	InChI=1S/C43H53NO14/c1-22-26(55-37(51)32(48)30(24-15-11-9-12-16-24)44-38(52)58-39(3,4)5)20-43(53)35(56-36(50)25-17-13-10-14-18-25)33-41(8,34(49)31(47)29(22)40(43,6)7)27(46)19-28-42(33,21-54-28)57-23(2)45/h9-18,26-28,30-33,35,46-48,53H,19-21H2,1-8H3,(H,44,52)/t26-,27-,28+,30-,31+,32+,33-,35-,41+,42-,43+/m0/s1	CHEMBL92	0.294	-0.531653	2.72222	S	0.06	-1.22185	0.062	-1.20761
272	-	-	-	Te	chlorambucil	InChI=1S/C14H19Cl2NO2/c15-8-10-17(11-9-16)13-6-4-12(5-7-13)2-1-3-14(18)19/h4-7H,1-3,8-11H2,(H,18,19)	CHEMBL515	0.028	-1.55284	1.55556	S	0.01	-2	0.1036	-0.98464
273	Tr	-	-	Tr	conivaptan	InChI=1S/C32H26N4O2/c1-21-33-28-19-20-36(29-14-8-7-13-27(29)30(28)34-21)32(38)23-15-17-24(18-16-23)35-31(37)26-12-6-5-11-25(26)22-9-3-2-4-10-22/h2-18H,19-20H2,1H3,(H,33,34)(H,35,37)	CHEMBL1755	0.03	-1.52288	3.5461	S	0.0047	-2.3279	0.0072	-2.14267
274	-	Tr	-	Tr	ceftizoxime	InChI=1S/C13H13N5O5S2/c1-23-17-7(5-4-25-13(14)15-5)9(19)16-8-10(20)18-6(12(21)22)2-3-24-11(8)18/h2,4,8,11H,3H2,1H3,(H2,14,15)(H,16,19)(H,21,22)/b17-7-/t8-,11-/m1/s1	CHEMBL528	1.68	0.225309	1.33333	IM	0.7	-0.154902	0.5234	-0.281166
275	Te	-	-	Tr	ibutilide	InChI=1S/C20H36N2O3S/c1-4-6-7-8-9-16-22(5-2)17-10-11-20(23)18-12-14-19(15-13-18)21-26(3,24)25/h12-15,20-21,23H,4-11,16-17H2,1-3H3	CHEMBL533	2.5	0.39794	2.31481	S	0.6	-0.221849	0.1393	-0.856049
276	Tr	-	-	Tr	pentazocine	InChI=1S/C19H27NO/c1-13(2)7-9-20-10-8-19(4)14(3)18(20)11-15-5-6-16(21)12-17(15)19/h5-7,12,14,18,21H,8-11H2,1-4H3/t14-,18+,19+/m0/s1	CHEMBL560	2.99	0.475671	4.27021	S	0.389	-0.41005	0.112	-0.950782
277	Tr	-	-	Tr	epirubicin	InChI=1S/C27H29NO11/c1-10-22(31)13(28)6-17(38-10)39-15-8-27(36,16(30)9-29)7-12-19(15)26(35)21-20(24(12)33)23(32)11-4-3-5-14(37-2)18(11)25(21)34/h3-5,10,13,15,17,22,29,31,33,35-36H,6-9,28H2,1-2H3/t10-,13-,15-,17-,22-,27-/m0/s1	CHEMBL417	2.44	0.38739	5.89372	S	0.23	-0.638272	0.2123	-0.67305
278	-	-	-	Te	triamterene	InChI=1S/C12H11N7/c13-9-7(6-4-2-1-3-5-6)16-8-10(14)18-12(15)19-11(8)17-9/h1-5H,(H6,13,14,15,17,18,19)	CHEMBL585	2.772	0.442793	3.85	S	0.4	-0.39794	0.2084	-0.681102
279	-	-	-	Te	trimetrexate	InChI=1S/C19H23N5O3/c1-10-11(5-6-13-16(10)18(20)24-19(21)23-13)9-22-12-7-14(25-2)17(27-4)15(8-12)26-3/h5-8,22H,9H2,1-4H3,(H4,20,21,23,24)	CHEMBL119	0.1386	-0.858237	1.54	S	0.05	-1.30103	0.0877	-1.057
280	-	-	Tr	Tr	toloxatone	InChI=1S/C11H13NO3/c1-8-3-2-4-9(5-8)12-6-10(7-13)15-11(12)14/h2-5,10,13H,6-7H2,1H3	CHEMBL18116	0.11	-0.958607	0.122222	R	0.5	-0.30103	0.5882	-0.230475
281	Tr	-	-	Tr	enprofylline	InChI=1S/C8H10N4O2/c1-2-3-12-6-5(9-4-10-6)7(13)11-8(12)14/h4H,2-3H2,1H3,(H,9,10)(H,11,13,14)	CHEMBL279898	3.56	0.55145	3.878	S	0.51	-0.29243	0.5003	-0.300769
282	Tr	-	-	Tr	meropenem	InChI=1S/C17H25N3O5S/c1-7-12-11(8(2)21)16(23)20(12)13(17(24)25)14(7)26-9-5-10(18-6-9)15(22)19(3)4/h7-12,18,21H,5-6H2,1-4H3,(H,24,25)/t7-,8-,9+,10+,11-,12-/m1/s1	CHEMBL127	2.73	0.436163	1.55396	S	0.976	-0.0105502	0.4111	-0.386053
283	-	-	Tr	Tr	thiotepa	InChI=1S/C6H12N3PS/c11-10(7-1-2-7,8-3-4-8)9-5-6-9/h1-6H2	CHEMBL671	0.0335	-1.47496	0.0228357	R	0.815	-0.0888424	0.3933	-0.405276
284	Tr	-	-	Tr	piperacillin	InChI=1S/C23H27N5O7S/c1-4-26-10-11-27(19(32)18(26)31)22(35)25-13(12-8-6-5-7-9-12)16(29)24-14-17(30)28-15(21(33)34)23(2,3)36-20(14)28/h5-9,13-15,20H,4,10-11H2,1-3H3,(H,24,29)(H,25,35)(H,33,34)/t13-,14-,15+,20-/m1/s1	CHEMBL702	3.2	0.50515	2.53968	S	0.7	-0.154902	0.3547	-0.450139
285	Tr	-	-	Tr	urapidil	InChI=1S/C20H29N5O3/c1-22-18(15-19(26)23(2)20(22)27)21-9-6-10-24-11-13-25(14-12-24)16-7-4-5-8-17(16)28-3/h4-5,7-8,15,21H,6,9-14H2,1-3H3	CHEMBL279229	0.465	-0.332547	2.05026	S	0.126	-0.899629	0.1991	-0.700929
286	Tr	-	-	Tr	acetazolamide	InChI=1S/C4H6N4O3S2/c1-2(9)6-3-7-8-4(12-3)13(5,10)11/h1H3,(H2,5,10,11)(H,6,7,9)	CHEMBL20	0.6435	-0.191451	7.15	S	0.05	-1.30103	0.2968	-0.527536
287	Tr	-	-	Tr	tesaglitazar	InChI=1S/C20H24O7S/c1-3-25-19(20(21)22)14-16-6-8-17(9-7-16)26-13-12-15-4-10-18(11-5-15)27-28(2,23)24/h4-11,19H,3,12-14H2,1-2H3,(H,21,22)/t19-/m0/s1	CHEMBL282686	0.007	-2.1549	3.88889	S	0.001	-3	0.0578	-1.23807
288	-	-	Te	Tr	cilastatin	InChI=1S/C16H26N2O5S/c1-16(2)8-10(16)13(19)18-12(15(22)23)6-4-3-5-7-24-9-11(17)14(20)21/h6,10-11H,3-5,7-9,17H2,1-2H3,(H,18,19)(H,20,21)(H,22,23)/b12-6-/t10-,11+/m1/s1	CHEMBL766	0.414	-0.383	0.389831	R	0.59	-0.229148	0.4035	-0.394156
289	-	-	-	Te	biapenem	InChI=1S/C15H18N4O4S/c1-7-11-10(8(2)20)14(21)19(11)12(15(22)23)13(7)24-9-3-17-5-16-6-18(17)4-9/h5-11,20H,3-4H2,1-2H3/t7-,8-,10-,11-/m1/s1	CHEMBL285347	1.225	0.0881361	0.720165	IM	0.945	-0.0245682	0.4103	-0.386898
290	-	Te	-	Tr	ceftazidime	InChI=1S/C22H22N6O7S2/c1-22(2,20(33)34)35-26-13(12-10-37-21(23)24-12)16(29)25-14-17(30)28-15(19(31)32)11(9-36-18(14)28)8-27-6-4-3-5-7-27/h3-7,10,14,18H,8-9H2,1-2H3,(H4-,23,24,25,29,31,32,33,34)/b26-13-/t14-,18-/m1/s1	CHEMBL44354	2.1288	0.328135	1.47833	IM	0.8	-0.09691	0.5389	-0.268492
291	Tr	-	-	Tr	zalcitabine	InChI=1S/C9H13N3O3/c10-7-3-4-12(9(14)11-7)8-2-1-6(5-13)15-8/h3-4,6,8,13H,1-2,5H2,(H2,10,11,14)/t6-,8+/m0/s1	CHEMBL853	4.48	0.651278	2.59259	S	0.96	-0.0177288	0.8459	-0.072681
292	Tr	-	-	Tr	gemcitabine	InChI=1S/C9H11F2N3O4/c10-9(11)6(16)4(3-15)18-7(9)14-2-1-5(12)13-8(14)17/h1-2,4,6-7,15-16H,3H2,(H2,12,13,17)/t4-,6-,7-/m1/s1	CHEMBL888	3.2	0.50515	1.97531	S	0.9	-0.0457575	0.8459	-0.072681
293	Tr	-	-	Tr	cloxacillin	InChI=1S/C19H18ClN3O5S/c1-8-11(12(22-28-8)9-6-4-5-7-10(9)20)15(24)21-13-16(25)23-14(18(26)27)19(2,3)29-17(13)23/h4-7,13-14,17H,1-3H3,(H,21,24)(H,26,27)/t13-,14+,17-/m1/s1	CHEMBL891	1	0	9.25926	S	0.06	-1.22185	0.0572	-1.2426
294	Tr	-	-	Tr	imatinib	InChI=1S/C29H31N7O/c1-21-5-10-25(18-27(21)34-29-31-13-11-26(33-29)24-4-3-12-30-19-24)32-28(37)23-8-6-22(7-9-23)20-36-16-14-35(2)15-17-36/h3-13,18-19H,14-17,20H2,1-2H3,(H,32,37)(H,31,33,34)	CHEMBL941	0.132	-0.879426	1.74603	S	0.042	-1.37675	0.0518	-1.28567
295	Tr	-	-	Tr	olsalazine	InChI=1S/C14H10N2O6/c17-11-3-1-7(5-9(11)13(19)20)15-16-8-2-4-12(18)10(6-8)14(21)22/h1-6,17-18H,(H,19,20)(H,21,22)/b16-15+	CHEMBL425	0.26	-0.585027	14.4444	S	0.01	-2	0.0159	-1.7986
296	Te	-	-	Tr	tirofiban	InChI=1S/C22H36N2O5S/c1-2-3-16-30(27,28)24-21(22(25)26)17-19-7-9-20(10-8-19)29-15-5-4-6-18-11-13-23-14-12-18/h7-10,18,21,23-24H,2-6,11-17H2,1H3,(H,25,26)/t21-/m0/s1	CHEMBL916	1.591	0.20167	2.5254	S	0.35	-0.455932	0.3063	-0.513853
297	-	Tr	-	Tr	zoledronic acid	InChI=1S/C5H10N2O7P2/c8-5(15(9,10)11,16(12,13)14)3-7-2-1-6-4-7/h1-2,4,8H,3H2,(H2,9,10,11)(H2,12,13,14)	CHEMBL924	0.792	-0.101275	1.08108	IM	0.407	-0.390406	0.5333	-0.273028
298	-	-	Tr	Tr	moxalactam	InChI=1S/C20H20N6O9S/c1-25-19(22-23-24-25)36-8-10-7-35-18-20(34-2,17(33)26(18)13(10)16(31)32)21-14(28)12(15(29)30)9-3-5-11(27)6-4-9/h3-6,12,18,27H,7-8H2,1-2H3,(H,21,28)(H,29,30)(H,31,32)/t12?,18-,20+/m1/s1	CHEMBL74632	0.63	-0.200659	0.388889	R	0.9	-0.0457575	0.298	-0.525784
299	-	-	Tr	Tr	bevantolol	InChI=1S/C20H27NO4/c1-15-5-4-6-18(11-15)25-14-17(22)13-21-10-9-16-7-8-19(23-2)20(12-16)24-3/h4-8,11-12,17,21-22H,9-10,13-14H2,1-3H3	CHEMBL314010	0.055	-1.25964	0.611111	R	0.05	-1.30103	0.1583	-0.800519
300	-	-	Tr	Tr	diprafenone	InChI=1S/C23H31NO3/c1-4-23(2,3)24-16-19(25)17-27-22-13-9-8-12-20(22)21(26)15-14-18-10-6-5-7-11-18/h5-13,19,24-25H,4,14-17H2,1-3H3	CHEMBL441809	0.0418	-1.37882	0.0464444	R	0.5	-0.30103	0.1345	-0.871278
301	-	Tr	-	Tr	meptazinol	InChI=1S/C15H23NO/c1-3-15(9-4-5-10-16(2)12-15)13-7-6-8-14(17)11-13/h6-8,11,17H,3-5,9-10,12H2,1-2H3	CHEMBL314437	1.4	0.146128	1.17489	IM	0.662	-0.179142	0.3808	-0.419303
302	-	-	Tr	Tr	thiopental	InChI=1S/C11H18N2O2S/c1-4-6-7(3)11(5-2)8(14)12-10(16)13-9(11)15/h7H,4-6H2,1-3H3,(H2,12,13,14,15,16)	CHEMBL441	0.082	-1.08619	0.303704	R	0.15	-0.823909	0.251	-0.600326
303	Tr	-	-	Tr	acecainide	InChI=1S/C15H23N3O2/c1-4-18(5-2)11-10-16-15(20)13-6-8-14(9-7-13)17-12(3)19/h6-9H,4-5,10-11H2,1-3H3,(H,16,20)(H,17,19)	CHEMBL1097	3.2	0.50515	1.97531	S	0.9	-0.0457575	0.5444	-0.264082
304	Tr	-	-	Tr	cibenzoline	InChI=1S/C18H18N2/c1-3-7-14(8-4-1)18(15-9-5-2-6-10-15)13-16(18)17-19-11-12-20-17/h1-10,16H,11-13H2,(H,19,20)	CHEMBL87045	4.2	0.623249	4.66667	S	0.5	-0.30103	0.3078	-0.511731
305	-	-	Tr	Tr	glimepiride	InChI=1S/C24H34N4O5S/c1-4-21-17(3)15-28(22(21)29)24(31)25-14-13-18-7-11-20(12-8-18)34(32,33)27-23(30)26-19-9-5-16(2)6-10-19/h7-8,11-12,16,19H,4-6,9-10,13-15H2,1-3H3,(H,25,31)(H2,26,27,30)	CHEMBL149223	0.002	-2.69897	0.222222	R	0.005	-2.30103	0.0566	-1.24718
306	Te	-	-	Tr	cefamandole	InChI=1S/C18H18N6O5S2/c1-23-18(20-21-22-23)31-8-10-7-30-16-11(15(27)24(16)12(10)17(28)29)19-14(26)13(25)9-5-3-2-4-6-9/h2-6,11,13,16,25H,7-8H2,1H3,(H,19,26)(H,28,29)/t11-,13-,16-/m1/s1	CHEMBL1146	2.7	0.431364	6	S	0.25	-0.60206	0.2508	-0.600672
307	Tr	-	-	Tr	carbenicillin	InChI=1S/C17H18N2O6S/c1-17(2)11(16(24)25)19-13(21)10(14(19)26-17)18-12(20)9(15(22)23)8-6-4-3-5-7-8/h3-7,9-11,14H,1-2H3,(H,18,20)(H,22,23)(H,24,25)/t9?,10-,11+,14-/m1/s1	CHEMBL1214	1.9	0.278754	1.91919	S	0.55	-0.259637	0.3594	-0.444422
308	-	-	Tr	Tr	metocurine	InChI=1S/C40H48N2O6/c1-41(2)17-15-27-22-34(44-6)36-24-30(27)31(41)19-25-9-12-29(13-10-25)47-40-38-28(23-37(45-7)39(40)46-8)16-18-42(3,4)32(38)20-26-11-14-33(43-5)35(21-26)48-36/h9-14,21-24,31-32H,15-20H2,1-8H3/q+2/t31-,32+/m0/s1	CHEMBL1259	0.516	-0.28735	0.441026	R	0.65	-0.187087	0.0336	-1.47366
309	-	Tr	-	Tr	frovatriptan	InChI=1S/C14H17N3O/c1-16-9-3-5-13-11(7-9)10-6-8(14(15)18)2-4-12(10)17-13/h2,4,6,9,16-17H,3,5,7H2,1H3,(H2,15,18)/t9-/m1/s1	CHEMBL1279	1.04	0.0170333	0.679739	IM	0.85	-0.0705811	0.4337	-0.362811
310	Tr	-	-	Tr	piretanide	InChI=1S/C17H18N2O5S/c18-25(22,23)15-11-12(17(20)21)10-14(19-8-4-5-9-19)16(15)24-13-6-2-1-3-7-13/h1-3,6-7,10-11H,4-5,8-9H2,(H,20,21)(H2,18,22,23)	CHEMBL349803	1.054	0.0228406	10.0958	S	0.058	-1.23657	0.0815	-1.08884
311	-	-	Te	Tr	abacavir	InChI=1S/C14H18N6O/c15-14-18-12(17-9-2-3-9)11-13(19-14)20(7-16-11)10-4-1-8(5-10)6-21/h1,4,7-10,21H,2-3,5-6H2,(H3,15,17,18,19)/t8-,10+/m1/s1	CHEMBL1380	0.15	-0.823909	0.166667	R	0.5	-0.30103	0.5201	-0.283913
312	-	-	Tr	Tr	hexobarbital	InChI=1S/C12H16N2O3/c1-12(8-6-4-3-5-7-8)9(15)13-11(17)14(2)10(12)16/h6H,3-5,7H2,1-2H3,(H,13,15,17)	CHEMBL7728	0.017	-1.76955	0.0125926	R	0.75	-0.124939	0.4103	-0.386898
313	-	Tr	-	Tr	fluorouracil, 5-	InChI=1S/C4H3FN2O2/c5-2-1-6-4(9)7-3(2)8/h1H,(H2,6,7,8,9)	CHEMBL185	1.1	0.0413927	0.679012	IM	0.9	-0.0457575	0.5994	-0.222283
314	-	-	-	Te	minocycline	InChI=1S/C23H27N3O7/c1-25(2)12-5-6-13(27)15-10(12)7-9-8-11-17(26(3)4)19(29)16(22(24)32)21(31)23(11,33)20(30)14(9)18(15)28/h5-6,9,11,17,27,29-30,33H,7-8H2,1-4H3,(H2,24,32)/t9-,11-,17-,23-/m0/s1	CHEMBL1434	0.072	-1.14267	0.115942	R	0.345	-0.462181	0.1982	-0.702896
315	Te	-	-	Tr	nafcillin	InChI=1S/C21H22N2O5S/c1-4-28-13-10-9-11-7-5-6-8-12(11)14(13)17(24)22-15-18(25)23-16(20(26)27)21(2,3)29-19(15)23/h5-10,15-16,19H,4H2,1-3H3,(H,22,24)(H,26,27)/t15-,16+,19-/m1/s1	CHEMBL1443	1.0329	0.0140583	5.68152	S	0.101	-0.995679	0.0902	-1.04479
316	Te	-	-	Tr	ticarcillin	InChI=1S/C15H16N2O6S2/c1-15(2)9(14(22)23)17-11(19)8(12(17)25-15)16-10(18)7(13(20)21)6-3-4-24-5-6/h3-5,7-9,12H,1-2H3,(H,16,18)(H,20,21)(H,22,23)/t7-,8-,9+,12-/m1/s1	CHEMBL1449	1.9	0.278754	1.91919	S	0.55	-0.259637	0.3595	-0.444301
317	-	Tr	-	Tr	bromopride	InChI=1S/C14H22BrN3O2/c1-4-18(5-2)7-6-17-14(19)10-8-11(15)12(16)9-13(10)20-3/h8-9H,4-7,16H2,1-3H3,(H,17,19)	CHEMBL399510	1.4	0.146128	1.2963	IM	0.6	-0.221849	0.3838	-0.415895
318	Te	-	-	Tr	almotriptan	InChI=1S/C17H25N3O2S/c1-19(2)10-7-15-12-18-17-6-5-14(11-16(15)17)13-23(21,22)20-8-3-4-9-20/h5-6,11-12,18H,3-4,7-10,13H2,1-2H3	CHEMBL1505	5.785	0.762303	4.94444	S	0.65	-0.187087	0.2371	-0.625068
319	-	-	-	Te	oxytetracycline	InChI=1S/C22H24N2O9/c1-21(32)7-5-4-6-8(25)9(7)15(26)10-12(21)17(28)13-14(24(2)3)16(27)11(20(23)31)19(30)22(13,33)18(10)29/h4-6,12-14,17,25,27-29,32-33H,1-3H3,(H2,23,31)/t12-,13-,14+,17+,21-,22+/m1/s1	CHEMBL1517	1.4	0.146128	1.341	IM	0.58	-0.236572	0.1526	-0.816445
320	-	Tr	-	Tr	azlocillin	InChI=1S/C20H23N5O6S/c1-20(2)13(17(28)29)25-15(27)12(16(25)32-20)22-14(26)11(10-6-4-3-5-7-10)23-19(31)24-9-8-21-18(24)30/h3-7,11-13,16H,8-9H2,1-2H3,(H,21,30)(H,22,26)(H,23,31)(H,28,29)/t11-,12-,13+,16-/m1/s1	CHEMBL1537	1.67	0.222716	1.42735	IM	0.65	-0.187087	0.561	-0.251037
321	Te	-	-	Tr	teniposide	InChI=1S/C32H32O13S/c1-37-19-6-13(7-20(38-2)25(19)33)23-14-8-17-18(42-12-41-17)9-15(14)28(16-10-39-30(36)24(16)23)44-32-27(35)26(34)29-21(43-32)11-40-31(45-29)22-4-3-5-46-22/h3-9,16,21,23-24,26-29,31-35H,10-12H2,1-2H3/t16-,21+,23+,24-,26+,27+,28+,29+,31?,32?/m0/s1	CHEMBL452231	0.0209	-1.67985	2.63889	S	0.0044	-2.35655	0.0187	-1.72816
322	Tr	-	-	Tr	nitrendipine	InChI=1S/C18H20N2O6/c1-5-26-18(22)15-11(3)19-10(2)14(17(21)25-4)16(15)12-7-6-8-13(9-12)20(23)24/h6-9,16,19H,5H2,1-4H3	CHEMBL475534	0.25	-0.60206	6.94444	S	0.02	-1.69897	0.0929	-1.03198
323	Tr	-	-	Tr	cladribine	InChI=1S/C10H12ClN5O3/c11-10-14-8(12)7-9(15-10)16(3-13-7)6-1-4(18)5(2-17)19-6/h3-6,17-18H,1-2H2,(H2,12,14,15)/t4-,5+,6+/m0/s1	CHEMBL1619	3.92	0.593286	2.72222	S	0.8	-0.09691	0.7333	-0.134718
324	-	Tr	-	Tr	ribavirin	InChI=1S/C8H12N4O5/c9-6(16)7-10-2-12(11-7)8-5(15)4(14)3(1-13)17-8/h2-5,8,13-15H,1H2,(H2,9,16)/t3-,4-,5-,8-/m1/s1	CHEMBL1643	1.7	0.230449	0.944444	IM	1	0	0.8308	-0.0805035
325	Tr	-	-	Tr	rosuvastatin	InChI=1S/C22H28FN3O6S/c1-13(2)20-18(10-9-16(27)11-17(28)12-19(29)30)21(14-5-7-15(23)8-6-14)25-22(24-20)26(3)33(4,31)32/h5-10,13,16-17,27-28H,11-12H2,1-4H3,(H,29,30)/b10-9+/t16-,17-/m1/s1	CHEMBL1496	3.3	0.518514	12.7477	S	0.143817	-0.842189	0.1047	-0.980053
326	-	Tr	-	Tr	mitoxantrone	InChI=1S/C22H28N4O6/c27-11-9-23-5-7-25-13-1-2-14(26-8-6-24-10-12-28)18-17(13)21(31)19-15(29)3-4-16(30)20(19)22(18)32/h1-4,23-30H,5-12H2	CHEMBL58	0.5	-0.30103	1.26263	IM	0.22	-0.657577	0.1703	-0.768785
327	-	Tr	-	Tr	iopromide	InChI=1S/C18H24I3N3O8/c1-24(4-9(28)6-26)18(31)12-13(19)11(17(30)22-3-8(27)5-25)14(20)16(15(12)21)23-10(29)7-32-2/h8-9,25-28H,3-7H2,1-2H3,(H,22,30)(H,23,29)	CHEMBL1725	1.37	0.136721	0.768799	IM	0.99	-0.00436481	0.538	-0.269218
328	-	Tr	-	Tr	metrizoate	InChI=1S/C12H11I3N2O4/c1-4(18)16-10-7(13)6(12(20)21)8(14)11(9(10)15)17(3)5(2)19/h1-3H3,(H,16,18)(H,20,21)	CHEMBL1736	2.53	0.403121	1.40556	IM	1	0	0.0211	-1.67572
329	-	Tr	-	Tr	dexrazoxane	InChI=1S/C11H16N4O4/c1-7(15-5-10(18)13-11(19)6-15)2-14-3-8(16)12-9(17)4-14/h7H,2-6H2,1H3,(H,12,16,17)(H,13,18,19)/t7-/m0/s1	CHEMBL1738	1.4	0.146128	0.793651	IM	0.98	-0.00877392	0.7275	-0.138167
330	-	-	Te	Tr	tobramycin	InChI=1S/C18H37N5O9/c19-3-9-8(25)2-7(22)17(29-9)31-15-5(20)1-6(21)16(14(15)28)32-18-13(27)11(23)12(26)10(4-24)30-18/h5-18,24-28H,1-4,19-23H2/t5-,6+,7+,8-,9+,10+,11-,12+,13+,14-,15+,16-,17+,18+/m0/s1	CHEMBL1747	1.1888	0.0751088	0.661106	R	0.999	-0.000434512	0.5234	-0.281166
331	-	Tr	-	Tr	decitabine	InChI=1S/C8H12N4O4/c9-7-10-3-12(8(15)11-7)6-1-4(14)5(2-13)16-6/h3-6,13-14H,1-2H2,(H2,9,11,15)/t4-,5+,6+/m0/s1	CHEMBL1201129	1.3	0.113943	0.722945	IM	0.999	-0.000434512	0.9142	-0.0389588
332	-	Tr	-	Tr	cefepime	InChI=1S/C19H24N6O5S2/c1-25(5-3-4-6-25)7-10-8-31-17-13(16(27)24(17)14(10)18(28)29)22-15(26)12(23-30-2)11-9-32-19(20)21-11/h9,13,17H,3-8H2,1-2H3,(H3-,20,21,22,26,28,29)/b23-12-/t13-,17-/m1/s1	CHEMBL186	1.64	0.214844	1.13889	IM	0.8	-0.09691	0.6206	-0.207188
333	Tr	-	-	Tr	nicardipine	InChI=1S/C26H29N3O6/c1-17-22(25(30)34-4)24(20-11-8-12-21(15-20)29(32)33)23(18(2)27-17)26(31)35-14-13-28(3)16-19-9-6-5-7-10-19/h5-12,15,24,27H,13-14,16H2,1-4H3	CHEMBL1484	0.11	-0.958607	18.2137	S	0.00335522	-2.47428	0.0493	-1.30715
334	-	-	Tr	Tr	gentamicin	InChI=1S/C21H43N5O7/c1-9(25-3)13-6-5-10(22)19(31-13)32-16-11(23)7-12(24)17(14(16)27)33-20-15(28)18(26-4)21(2,29)8-30-20/h9-20,25-29H,5-8,22-24H2,1-4H3	CHEMBL329592	0.686	-0.163676	0.381111	R	1	0	0.6257	-0.203634
335	Tr	-	-	Tr	folinic acid	InChI=1S/C20H23N7O7/c21-20-25-16-15(18(32)26-20)27(9-28)12(8-23-16)7-22-11-3-1-10(2-4-11)17(31)24-13(19(33)34)5-6-14(29)30/h1-4,9,12-13,22H,5-8H2,(H,24,31)(H,29,30)(H,33,34)(H4,21,23,25,26,32)	CHEMBL69905	0.8	-0.09691	5.10856	S	0.087	-1.06048	0.131	-0.882729
336	Tr	-	-	Tr	dicloxacillin	InChI=1S/C19H17Cl2N3O5S/c1-7-10(12(23-29-7)11-8(20)5-4-6-9(11)21)15(25)22-13-16(26)24-14(18(27)28)19(2,3)30-17(13)24/h4-6,13-14,17H,1-3H3,(H,22,25)(H,27,28)/t13-,14+,17-/m1/s1	CHEMBL893	1.2	0.0791812	20.202	S	0.033	-1.48149	0.0306	-1.51428
337	Te	-	-	Tr	nefazodone	InChI=1S/C25H32ClN5O2/c1-2-24-27-31(25(32)30(24)18-19-33-23-10-4-3-5-11-23)13-7-12-28-14-16-29(17-15-28)22-9-6-8-21(26)20-22/h3-6,8-11,20H,2,7,12-19H2,1H3	CHEMBL623	0.375	-0.425969	44.0249	S	0.00473217	-2.32494	0.0231	-1.63639
338	-	-	Tr	Tr	acetylsalicylic acid	InChI=1S/C9H8O4/c1-6(10)13-8-5-3-2-4-7(8)9(11)12/h2-5H,1H3,(H,11,12)	CHEMBL25	0.24	-0.619789	0.535513	R	0.248983	-0.603831	0.3173	-0.49853
339	-	-	-	Te	cefatrizine	InChI=1S/C18H18N6O5S2/c19-12(8-1-3-10(25)4-2-8)15(26)21-13-16(27)24-14(18(28)29)9(7-31-17(13)24)6-30-11-5-20-23-22-11/h1-5,12-13,17,25H,6-7,19H2,(H,21,26)(H,28,29)(H,20,22,23)/t12-,13-,17-/m1/s1	CHEMBL1095284	2.64	0.421604	3.66667	S	0.4	-0.39794	0.3553	-0.449405
340	-	Tr	-	Tr	cefotaxime	InChI=1S/C16H17N5O7S2/c1-6(22)28-3-7-4-29-14-10(13(24)21(14)11(7)15(25)26)19-12(23)9(20-27-2)8-5-30-16(17)18-8/h5,10,14H,3-4H2,1-2H3,(H2,17,18)(H,19,23)(H,25,26)/b20-9-/t10-,14-/m1/s1	CHEMBL1730	1.3689	0.136372	0.980026	IM	0.776	-0.110138	0.4748	-0.323489
341	Tr	-	-	Tr	verapamil	InChI=1S/C27H38N2O4/c1-20(2)27(19-28,22-10-12-24(31-5)26(18-22)33-7)14-8-15-29(3)16-13-21-9-11-23(30-4)25(17-21)32-6/h9-12,17-18,20H,8,13-16H2,1-7H3	CHEMBL6966	0.54	-0.267606	6.38298	S	0.047	-1.3279	0.0873	-1.05899
342	Tr	-	-	Tr	cefazolin	InChI=1S/C14H14N8O4S3/c1-6-17-18-14(29-6)28-4-7-3-27-12-9(11(24)22(12)10(7)13(25)26)16-8(23)2-21-5-15-19-20-21/h5,9,12H,2-4H2,1H3,(H,16,23)(H,25,26)/t9-,12-/m1/s1	CHEMBL1435	0.77964	-0.108106	1.73253	S	0.25	-0.60206	0.1805	-0.743523
343	Tr	-	-	Tr	methotrexate	InChI=1S/C20H22N8O5/c1-28(9-11-8-23-17-15(24-11)16(21)26-20(22)27-17)12-4-2-10(3-5-12)18(31)25-13(19(32)33)6-7-14(29)30/h2-5,8,13H,6-7,9H2,1H3,(H,25,31)(H,29,30)(H,32,33)(H4,21,22,23,26,27)/t13-/m0/s1	CHEMBL34259	1.701	0.230704	1.94845	S	0.485	-0.314258	0.1999	-0.699187
344	Te	-	-	Tr	flucloxacillin	InChI=1S/C19H17ClFN3O5S/c1-7-10(12(23-29-7)11-8(20)5-4-6-9(11)21)15(25)22-13-16(26)24-14(18(27)28)19(2,3)30-17(13)24/h4-6,13-14,17H,1-3H3,(H,22,25)(H,27,28)/t13-,14+,17-/m1/s1	CHEMBL222645	1.56	0.193125	16.0494	S	0.054	-1.26761	0.0455	-1.34199
345	-	-	Tr	Tr	cefixime	InChI=1S/C16H15N5O7S2/c1-2-6-4-29-14-10(13(25)21(14)11(6)15(26)27)19-12(24)9(20-28-3-8(22)23)7-5-30-16(17)18-7/h2,5,10,14H,1,3-4H2,(H2,17,18)(H,19,24)(H,22,23)(H,26,27)/b20-9-/t10-,14-/m1/s1	CHEMBL1541	0.42	-0.376751	0.666667	R	0.35	-0.455932	0.3645	-0.438302
346	Tr	-	-	Tr	repaglinide	InChI=1S/C27H36N2O4/c1-4-33-25-17-20(12-13-22(25)27(31)32)18-26(30)28-23(16-19(2)3)21-10-6-7-11-24(21)29-14-8-5-9-15-29/h6-7,10-13,17,19,23H,4-5,8-9,14-16,18H2,1-3H3,(H,28,30)(H,31,32)/t23-/m0/s1	CHEMBL1272	0.117	-0.931814	3.25	S	0.02	-1.69897	0.0239	-1.6216
347	-	-	Tr	Tr	gefitinib	InChI=1S/C22H24ClFN4O3/c1-29-20-13-19-16(12-21(20)31-8-2-5-28-6-9-30-10-7-28)22(26-14-25-19)27-15-3-4-18(24)17(23)11-15/h3-4,11-14H,2,5-10H2,1H3,(H,25,26,27)	CHEMBL939	0.073	-1.13668	0.405556	R	0.1	-1	0.0786	-1.10458
348	Tr	-	-	Tr	dexloxiglumide	InChI=1S/C21H30Cl2N2O5/c1-3-4-5-11-25(12-6-13-30-2)21(29)18(9-10-19(26)27)24-20(28)15-7-8-16(22)17(23)14-15/h7-8,14,18H,3-6,9-13H2,1-2H3,(H,24,28)(H,26,27)/t18-/m1/s1	CHEMBL550781	0.407	-0.390406	9.4213	S	0.024	-1.61979	0.0805	-1.0942
349	-	Tr	-	Tr	glipizide	InChI=1S/C21H27N5O4S/c1-15-13-24-19(14-23-15)20(27)22-12-11-16-7-9-18(10-8-16)31(29,30)26-21(28)25-17-5-3-2-4-6-17/h7-10,13-14,17H,2-6,11-12H2,1H3,(H,22,27)(H2,25,26,28)	CHEMBL1073	0.028	-1.55284	1.03704	IM	0.015	-1.82391	0.0254	-1.59517
350	-	Tr	-	Tr	doxycycline	InChI=1S/C22H24N2O8/c1-7-8-5-4-6-9(25)11(8)16(26)12-10(7)17(27)14-15(24(2)3)18(28)13(21(23)31)20(30)22(14,32)19(12)29/h4-7,10,14-15,17,25,27-29,32H,1-3H3,(H2,23,31)/t7-,10+,14+,15-,17-,22-/m0/s1	CHEMBL1433	0.1886	-0.724458	1.04778	IM	0.1	-1	0.1313	-0.881735
351	-	-	-	Te	tetracycline	InChI=1S/C22H24N2O8/c1-21(31)8-5-4-6-11(25)12(8)16(26)13-9(21)7-10-15(24(2)3)17(27)14(20(23)30)19(29)22(10,32)18(13)28/h4-6,9-10,15,25,27-28,31-32H,7H2,1-3H3,(H2,23,30)/t9-,10-,15-,21+,22-/m0/s1	CHEMBL1440	0.9	-0.0457575	0.641026	R	0.78	-0.107905	0.1591	-0.79833
352	-	-	-	Te	dofetilide	InChI=1S/C19H27N3O5S2/c1-22(13-12-16-4-6-17(7-5-16)20-28(2,23)24)14-15-27-19-10-8-18(9-11-19)21-29(3,25)26/h4-11,20-21H,12-15H2,1-3H3	CHEMBL473	3.12	0.494155	4.81481	S	0.36	-0.443697	0.0878	-1.05651
353	Tr	-	-	Tr	valsartan	InChI=1S/C24H29N5O3/c1-4-5-10-21(30)29(22(16(2)3)24(31)32)15-17-11-13-18(14-12-17)19-8-6-7-9-20(19)23-25-27-28-26-23/h6-9,11-14,16,22H,4-5,10,15H2,1-3H3,(H,31,32)(H,25,26,27,28)/t22-/m0/s1	CHEMBL1069	0.1421	-0.847406	78.9444	S	0.001	-3	0.0471	-1.32698
354	-	Tr	-	Tr	aztreonam	InChI=1S/C13H17N5O8S2/c1-5-7(10(20)18(5)28(23,24)25)16-9(19)8(6-4-27-12(14)15-6)17-26-13(2,3)11(21)22/h4-5,7H,1-3H3,(H2,14,15)(H,16,19)(H,21,22)(H,23,24,25)/b17-8-/t5-,7-/m0/s1	CHEMBL158	0.96	-0.0177288	1.21212	IM	0.44	-0.356547	0.3871	-0.412177
355	Tr	-	-	Tr	budesonide	InChI=1S/C25H34O6/c1-4-5-21-30-20-11-17-16-7-6-14-10-15(27)8-9-23(14,2)22(16)18(28)12-24(17,3)25(20,31-21)19(29)13-26/h8-10,16-18,20-22,26,28H,4-7,11-13H2,1-3H3/t16-,17-,18-,20+,21?,22+,23-,24-,25+/m0/s1	CHEMBL1370	1	0	4.83092	S	0.115	-0.939302	0.205	-0.688246
356	-	-	-	Te	domperidone	InChI=1S/C22H24ClN5O2/c23-15-6-7-20-18(14-15)25-22(30)28(20)16-8-12-26(13-9-16)10-3-11-27-19-5-2-1-4-17(19)24-21(27)29/h1-2,4-7,14,16H,3,8-13H2,(H,24,29)(H,25,30)	CHEMBL219916	0.038	-1.42022	0.959596	IM	0.022	-1.65758	0.0497	-1.30364
357	Tr	-	-	Tr	clindamycin	InChI=1S/C18H33ClN2O5S/c1-5-6-10-7-11(21(3)8-10)17(25)20-12(9(2)19)16-14(23)13(22)15(24)18(26-16)27-4/h9-16,18,22-24H,5-8H2,1-4H3,(H,20,25)/t9-,10+,11-,12+,13-,14+,15+,16+,18+/m0/s1	CHEMBL1753	0.6165	-0.210067	5.70833	S	0.06	-1.22185	0.1177	-0.929224
358	-	-	-	Te	pravastatin	InChI=1S/C23H36O7/c1-4-13(2)23(29)30-20-11-17(25)9-15-6-5-14(3)19(22(15)20)8-7-16(24)10-18(26)12-21(27)28/h5-6,9,13-14,16-20,22,24-26H,4,7-8,10-12H2,1-3H3,(H,27,28)/t13-,14-,16+,17+,18+,19-,20-,22-/m0/s1	CHEMBL1144	6.3	0.799341	7	S	0.5	-0.30103	0.3894	-0.409604
359	Tr	-	-	Tr	diprophylline	InChI=1S/C10H14N4O4/c1-12-8-7(9(17)13(2)10(12)18)14(5-11-8)3-6(16)4-15/h5-6,15-16H,3-4H2,1-2H3	CHEMBL1752	4	0.60206	3.7037	S	0.6	-0.221849	0.6157	-0.210631
360	-	-	-	Te	eprosartan	InChI=1S/C23H24N2O4S/c1-2-3-6-21-24-14-19(12-18(23(28)29)13-20-5-4-11-30-20)25(21)15-16-7-9-17(10-8-16)22(26)27/h4-5,7-12,14H,2-3,6,13,15H2,1H3,(H,26,27)(H,28,29)/b18-12+	CHEMBL813	0.703	-0.153045	18.1654	S	0.0215	-1.66756	0.0154	-1.81248
361	Te	-	-	Tr	cefuroxime	InChI=1S/C16H16N4O8S/c1-26-19-9(8-3-2-4-27-8)12(21)18-10-13(22)20-11(15(23)24)7(5-28-16(17)25)6-29-14(10)20/h2-4,10,14H,5-6H2,1H3,(H2,17,25)(H,18,21)(H,23,24)/b19-9-/t10-,14-/m1/s1	CHEMBL1436	2.112	0.324694	2.34667	S	0.5	-0.30103	0.4714	-0.32661
362	Tr	-	-	Tr	losartan	InChI=1S/C22H23ClN6O/c1-2-3-8-20-24-21(23)19(14-30)29(20)13-15-9-11-16(12-10-15)17-6-4-5-7-18(17)22-25-27-28-26-22/h4-7,9-12,30H,2-3,8,13-14H2,1H3,(H,25,26,27,28)	CHEMBL191	0.9	-0.0457575	26.3158	S	0.019	-1.72125	0.019	-1.72125
363	-	-	Tr	Tr	alfentanil	InChI=1S/C21H32N6O3/c1-4-19(28)27(18-9-7-6-8-10-18)21(17-30-3)11-13-24(14-12-21)15-16-26-20(29)25(5-2)22-23-26/h6-10H,4-5,11-17H2,1-3H3	CHEMBL634	0.039	-1.40894	0.270833	R	0.08	-1.09691	0.1215	-0.915424
364	-	-	Tr	Tr	trovafloxacin	InChI=1S/C20H15F3N4O3/c21-8-1-2-15(13(22)3-8)27-7-12(20(29)30)17(28)9-4-14(23)19(25-18(9)27)26-5-10-11(6-26)16(10)24/h1-4,7,10-11,16H,5-6,24H2,(H,29,30)/t10-,11+,16+	CHEMBL428	0.14	-0.853872	0.392271	R	0.198275	-0.702731	0.0986	-1.00612
365	-	-	-	Te	diltiazem	InChI=1S/C22H26N2O4S/c1-15(25)28-20-21(16-9-11-17(27-4)12-10-16)29-19-8-6-5-7-18(19)24(22(20)26)14-13-23(2)3/h5-12,20-21H,13-14H2,1-4H3/t20-,21+/m1/s1	CHEMBL23	9.23	0.965202	42.7315	S	0.12	-0.920819	0.1155	-0.937418
366	Tr	-	-	Tr	flecainide	InChI=1S/C17H20F6N2O3/c18-16(19,20)9-27-12-4-5-14(28-10-17(21,22)23)13(7-12)15(26)25-8-11-3-1-2-6-24-11/h4-5,7,11,24H,1-3,6,8-10H2,(H,25,26)	CHEMBL652	2.058	0.313445	2.19872	S	0.52	-0.283997	0.0604	-1.21896
367	-	-	-	Te	ziprasidone	InChI=1S/C21H21ClN4OS/c22-17-13-18-15(12-20(27)23-18)11-14(17)5-6-25-7-9-26(10-8-25)21-16-3-1-2-4-19(16)28-24-21/h1-4,11,13H,5-10,12H2,(H,23,27)	CHEMBL708	0.051	-1.29243	18.4804	S	0.00153315	-2.81441	0.0386	-1.41341
368	Tr	-	-	Tr	amiodarone	InChI=1S/C25H29I2NO3/c1-4-7-11-22-23(18-10-8-9-12-21(18)31-22)24(29)17-15-19(26)25(20(27)16-17)30-14-13-28(5-2)6-3/h8-10,12,15-16H,4-7,11,13-14H2,1-3H3	CHEMBL633	0.0304	-1.51713	16.8889	S	0.001	-3	0.0308	-1.51145
369	-	-	-	Te	risperidone	InChI=1S/C23H27FN4O2/c1-15-18(23(29)28-10-3-2-4-21(28)25-15)9-13-27-11-7-16(8-12-27)22-19-6-5-17(24)14-20(19)30-26-22/h5-6,14,16H,2-4,7-13H2,1H3	CHEMBL85	0.1836	-0.736127	2.01976	S	0.0505011	-1.2967	0.1199	-0.921181
370	Tr	-	-	Tr	quinaprilat	InChI=1S/C23H26N2O5/c1-15(24-19(22(27)28)12-11-16-7-3-2-4-8-16)21(26)25-14-18-10-6-5-9-17(18)13-20(25)23(29)30/h2-10,15,19-20,24H,11-14H2,1H3,(H,27,28)(H,29,30)/t15-,19-,20-/m0/s1	CHEMBL1733	0.9	-0.0457575	1.5625	S	0.32	-0.49485	0.2736	-0.562884
371	Te	-	-	Tr	sitafloxacin	InChI=1S/C19H18ClF2N3O3/c20-14-15-8(17(26)9(18(27)28)5-25(15)12-4-10(12)21)3-11(22)16(14)24-6-13(23)19(7-24)1-2-19/h3,5,10,12-13H,1-2,4,6-7,23H2,(H,27,28)/t10-,12+,13+/m0/s1	CHEMBL108821	2.8	0.447158	3.05011	S	0.51	-0.29243	0.1473	-0.831797
372	-	-	-	Te	amlodipine	InChI=1S/C20H25ClN2O5/c1-4-28-20(25)18-15(11-27-10-9-22)23-12(2)16(19(24)26-3)17(18)13-7-5-6-8-14(13)21/h5-8,17,23H,4,9-11,22H2,1-3H3	CHEMBL1491	0.7	-0.154902	10.2339	S	0.038	-1.42022	0.0733	-1.1349
373	Tr	-	-	Tr	tamsulosin	InChI=1S/C20H28N2O5S/c1-4-26-17-7-5-6-8-18(17)27-12-11-22-15(2)13-16-9-10-19(25-3)20(14-16)28(21,23)24/h5-10,14-15,22H,4,11-13H2,1-3H3,(H2,21,23,24)/t15-/m1/s1	CHEMBL836	0.07874	-1.1038	4.37444	S	0.01	-2	0.0292	-1.53462
374	Tr	-	-	Tr	sitagliptin	InChI=1S/C16H15F6N5O/c17-10-6-12(19)11(18)4-8(10)3-9(23)5-14(28)26-1-2-27-13(7-26)24-25-15(27)16(20,21)22/h4,6,9H,1-3,5,7,23H2/t9-/m1/s1	CHEMBL1422	4.74	0.675778	2.92918	S	0.899	-0.0462403	0.3781	-0.422393
375	Tr	-	-	Tr	carvedilol	InChI=1S/C24H26N2O4/c1-28-21-10-4-5-11-22(21)29-14-13-25-15-17(27)16-30-23-12-6-9-20-24(23)18-7-2-3-8-19(18)26-20/h2-12,17,25-27H,13-16H2,1H3	CHEMBL723	0.1	-1	2.77778	S	0.02	-1.69897	0.0285	-1.54516
376	-	-	Tr	Tr	lisinopril	InChI=1S/C21H31N3O5/c22-13-5-4-9-16(19(25)24-14-6-10-18(24)21(28)29)23-17(20(26)27)12-11-15-7-2-1-3-8-15/h1-3,7-8,16-18,23H,4-6,9-14,22H2,(H,26,27)(H,28,29)/t16-,17-,18-/m0/s1	CHEMBL1237	1.2	0.0791812	0.666667	R	1	0	0.6329	-0.198665
377	Te	-	-	Tr	lovastatin	InChI=1S/C24H36O5/c1-5-15(3)24(27)29-21-11-14(2)10-17-7-6-16(4)20(23(17)21)9-8-19-12-18(25)13-22(26)28-19/h6-7,10,14-16,18-21,23,25H,5,8-9,11-13H2,1-4H3/t14-,15-,16-,18+,19+,20-,21-,23-/m0/s1	CHEMBL503	0.72	-0.142668	8	S	0.05	-1.30103	0.0675	-1.1707
378	Te	-	-	Tr	chlorpheniramine	InChI=1S/C16H19ClN2/c1-19(2)12-10-15(16-5-3-4-11-18-16)13-6-8-14(17)9-7-13/h3-9,11,15H,10,12H2,1-2H3	CHEMBL505	0.425	-0.371611	2.65293	S	0.089	-1.05061	0.2459	-0.609241
379	Te	-	-	Tr	sulfinpyrazone	InChI=1S/C23H20N2O3S/c26-22-21(16-17-29(28)20-14-8-3-9-15-20)23(27)25(19-12-6-2-7-13-19)24(22)18-10-4-1-5-11-18/h1-15,21H,16-17H2	CHEMBL832	0.26	-0.585027	8.49673	S	0.017	-1.76955	0.0218	-1.66154
380	Tr	-	-	Tr	perphenazine	InChI=1S/C21H26ClN3OS/c22-17-6-7-21-19(16-17)25(18-4-1-2-5-20(18)27-21)9-3-8-23-10-12-24(13-11-23)14-15-26/h1-2,4-7,16,26H,3,8-15H2	CHEMBL567	5	0.69897	19.2901	S	0.018	-1.74473	0.0622	-1.20621
381	Tr	-	-	Tr	oxacillin	InChI=1S/C19H19N3O5S/c1-9-11(12(21-27-9)10-7-5-4-6-8-10)15(23)20-13-16(24)22-14(18(25)26)19(2,3)28-17(13)22/h4-8,13-14,17H,1-3H3,(H,20,23)(H,25,26)/t13-,14+,17-/m1/s1	CHEMBL819	2.6	0.414973	20.6349	S	0.07	-1.1549	0.0852	-1.06956
382	-	-	Tr	Tr	moxifloxacin	InChI=1S/C21H24FN3O4/c1-29-20-17-13(19(26)14(21(27)28)9-25(17)12-4-5-12)7-15(22)18(20)24-8-11-3-2-6-23-16(11)10-24/h7,9,11-12,16,23H,2-6,8,10H2,1H3,(H,27,28)/t11-,16+/m0/s1	CHEMBL32	0.5256	-0.279345	0.480826	R	0.607288	-0.216605	0.437	-0.359519
383	Tr	-	-	Tr	sulfasalazine	InChI=1S/C18H14N4O5S/c23-16-9-6-13(11-15(16)18(24)25)21-20-12-4-7-14(8-5-12)28(26,27)22-17-3-1-2-10-19-17/h1-11,23H,(H,19,22)(H,24,25)/b21-20+	CHEMBL421	0.0888	-1.05159	49.3333	S	0.001	-3	0.0087	-2.06048
384	-	Tr	-	Tr	cefetamet	InChI=1S/C14H15N5O5S2/c1-5-3-25-12-8(11(21)19(12)9(5)13(22)23)17-10(20)7(18-24-2)6-4-26-14(15)16-6/h4,8,12H,3H2,1-2H3,(H2,15,16)(H,17,20)(H,22,23)/b18-7-/t8-,12-/m1/s1	CHEMBL2103764	1.5	0.176091	1.06838	IM	0.78	-0.107905	0.585	-0.232844
385	-	-	Tr	Tr	ketanserin	InChI=1S/C22H22FN3O3/c23-17-7-5-15(6-8-17)20(27)16-9-11-25(12-10-16)13-14-26-21(28)18-3-1-2-4-19(18)24-22(26)29/h1-8,16H,9-14H2,(H,24,29)	CHEMBL51	0.05092	-1.29311	0.514343	R	0.055	-1.25964	0.0855	-1.06803
386	Tr	-	-	Tr	cefdinir	InChI=1S/C14H13N5O5S2/c1-2-5-3-25-12-8(11(21)19(12)9(5)13(22)23)17-10(20)7(18-24)6-4-26-14(15)16-6/h2,4,8,12,24H,1,3H2,(H2,15,16)(H,17,20)(H,22,23)/b18-7-/t8-,12-/m1/s1	CHEMBL927	2.34	0.369216	11.8182	S	0.11	-0.958607	0.3735	-0.427709
387	Tr	-	-	Tr	alogliptin	InChI=1S/C18H21N5O2/c1-21-17(24)9-16(22-8-4-7-15(20)12-22)23(18(21)25)11-14-6-3-2-5-13(14)10-19/h2-3,5-6,9,15H,4,7-8,11-12,20H2,1H3/t15-/m1/s1	-	2.28571	0.359022	1.5873	S	0.8	-0.09691	0.5515	-0.258454	Documents in approval package in Drugs@FDA: FDA Approved Drug Products (https://www.accessdata.fda.gov/drugsatfda_docs/nda/2013/022271Orig1s000Lbl.pdf)
388	-	Tr	-	Tr	baclofen	InChI=1S/C10H12ClNO2/c11-9-3-1-7(2-4-9)8(6-12)5-10(13)14/h1-4,8H,5-6,12H2,(H,13,14)	-	1.47143	0.167739	1.1678	IM	0.7	-0.154902	0.5537	-0.256725	Shellenberger MK, Groves L, Shah J, Novack GD. A controlled pharmacokinetic evaluation of tizanidine and baclofen at steady state. Drug Metab Dispos. 1999 Feb;27(2):201-4.
389	-	-	-	Te	canagliflozin	InChI=1S/C24H25FO5S/c1-13-2-3-15(24-23(29)22(28)21(27)19(12-26)30-24)10-16(13)11-18-8-9-20(31-18)14-4-6-17(25)7-5-14/h2-10,19,21-24,26-29H,11-12H2,1H3/t19-,21-,22+,23-,24+/m1/s1	-	0.0203571	-1.69128	1.13095	IM	0.01	-2	0.0189	-1.72354	Documents in approval package in Drugs@FDA: FDA Approved Drug Products (https://www.accessdata.fda.gov/drugsatfda_docs/label/2013/204042s000lbl.pdf)
390	Tr	-	-	Tr	candesartan cilexetil	InChI=1S/C33H34N6O6/c1-3-42-32-34-28-15-9-14-27(31(40)43-21(2)44-33(41)45-24-10-5-4-6-11-24)29(28)39(32)20-22-16-18-23(19-17-22)25-12-7-8-13-26(25)30-35-37-38-36-30/h7-9,12-19,21,24H,3-6,10-11,20H2,1-2H3,(H,35,36,37,38)	-	0.19	-0.721246	10.5556	S	0.01	-2	0.0165	-1.78252	Documents in approval package in Drugs@FDA: FDA Approved Drug Products (https://www.accessdata.fda.gov/drugsatfda_docs/nda/98/20838_ATACAND_biopharmr_P1.pdf)
391	Tr	-	-	Tr	cefpiramide	InChI=1S/C25H24N8O7S2/c1-11-7-16(35)15(8-26-11)20(36)27-17(12-3-5-14(34)6-4-12)21(37)28-18-22(38)33-19(24(39)40)13(9-41-23(18)33)10-42-25-29-30-31-32(25)2/h3-8,17-18,23,34H,9-10H2,1-2H3,(H,26,35)(H,27,36)(H,28,37)(H,39,40)/t17-,18-,23-/m1/s1	-	0.0711667	-1.14772	2.0809	S	0.019	-1.72125	0.1502	-0.82333	Demotes-Mainard F, Vinçon G, Amouretti M, Dumas F, Necciari J, Kieffer G, Begaud B. Clin Pharmacol Ther. 1991 Mar;49(3):263-9. Pharmacokinetics and protein binding of cefpiramide in patients with alcoholic cirrhosis.
392	Tr	-	-	Tr	cefprozil	InChI=1S/C18H19N3O5S/c1-2-3-10-8-27-17-13(16(24)21(17)14(10)18(25)26)20-15(23)12(19)9-4-6-11(22)7-5-9/h2-7,12-13,17,22H,8,19H2,1H3,(H,20,23)(H,25,26)/b3-2+/t12-,13-,17-/m1/s1	-	2.33	0.367356	2.02257	S	0.64	-0.19382	0.4915	-0.308476	Barriere SL. Pharmacology and pharmacokinetics of cefprozil. Clin Infect Dis. 1992 Jun;14 Suppl 2:S184-8; discussion S195-6.
393	Tr	-	-	Tr	edoxaban	InChI=1S/C24H30ClN7O4S/c1-31(2)24(36)13-4-6-15(27-20(33)21(34)30-19-7-5-14(25)11-26-19)17(10-13)28-22(35)23-29-16-8-9-32(3)12-18(16)37-23/h5,7,11,13,15,17H,4,6,8-10,12H2,1-3H3,(H,27,33)(H,28,35)(H,26,30,34)/t13-,15-,17+/m0/s1	-	2.61905	0.418143	3.23339	S	0.45	-0.346787	0.3447	-0.462559	Documents in approval package in Drugs@FDA: FDA Approved Drug Products (https://www.accessdata.fda.gov/drugsatfda_docs/label/2015/206316lbl.pdf)
394	Tr	-	-	Tr	enoxacin	InChI=1S/C15H17FN4O3/c1-2-19-8-10(15(22)23)12(21)9-7-11(16)14(18-13(9)19)20-5-3-17-4-6-20/h7-8,17H,2-6H2,1H3,(H,22,23)	-	3.67	0.564666	11.6508	S	0.175	-0.756962	0.6283	-0.201833	Jaehde U, Sörgel F, Naber KG, Zürcher J, Schunack W. Distribution kinetics of enoxacin and its metabolite oxoenoxacin in excretory fluids of healthy volunteers. Antimicrob Agents Chemother. 1995 Sep;39(9):2092-7.
395	-	Tr	-	Tr	ertapenem	InChI=1S/C22H25N3O7S/c1-9-16-15(10(2)26)20(28)25(16)17(22(31)32)18(9)33-13-7-14(23-8-13)19(27)24-12-5-3-4-11(6-12)21(29)30/h3-6,9-10,13-16,23,26H,7-8H2,1-2H3,(H,24,27)(H,29,30)(H,31,32)/t9-,10-,13+,14+,15-,16-/m1/s1	-	0.202143	-0.694342	1.12302	IM	0.1	-1	0.1143	-0.941954	Majumdar AK, Musson DG, Birk KL, Kitchen CJ, Holland S, McCrea J, Mistry G, Hesney M, Xi L, Li SX, Haesen R, Blum RA, Lins RL, Greenberg H, Waldman S, Deutsch P, Rogers JD. Pharmacokinetics of ertapenem in healthy young volunteers. Antimicrob Agents Chemother. 2002 Nov;46(11):3506-11.
396	-	Te	-	Tr	ioxilan	InChI=1S/C18H24I3N3O8/c1-8(28)24(5-10(30)7-27)16-14(20)11(17(31)22-2-3-25)13(19)12(15(16)21)18(32)23-4-9(29)6-26/h9-10,25-27,29-30H,2-7H2,1H3,(H,22,31)(H,23,32)	-	1.31643	0.119397	0.731349	IM	1	0	0.4081	-0.389233	Documents in approval package in Drugs@FDA: FDA Approved Drug Products (https://www.accessdata.fda.gov/drugsatfda_docs/label/2017/020316s029lbl.pdf)
397	Tr	-	-	Tr	ivabradine	InChI=1S/C27H36N2O5/c1-28(17-21-11-20-14-25(33-4)26(34-5)16-22(20)21)8-6-9-29-10-7-18-12-23(31-2)24(32-3)13-19(18)15-27(29)30/h12-14,16,21H,6-11,15,17H2,1-5H3/t21-/m1/s1	-	1.5	0.176091	2.77778	S	0.3	-0.522879	0.2082	-0.681519	Documents in approval package in Drugs@FDA: FDA Approved Drug Products (https://www.accessdata.fda.gov/drugsatfda_docs/nda/2015/206143Orig1s000ClinPharmR.pdf)
398	Te	-	-	Tr	levocetirizine	InChI=1S/C21H25ClN2O3/c22-19-8-6-18(7-9-19)21(17-4-2-1-3-5-17)24-12-10-23(11-13-24)14-15-27-16-20(25)26/h1-9,21H,10-16H2,(H,25,26)/t21-/m1/s1	-	3.71429	0.569875	24.2764	S	0.085	-1.07058	0.3043	-0.516698	Documents in approval package in Drugs@FDA: FDA Approved Drug Products (https://www.accessdata.fda.gov/drugsatfda_docs/label/2007/022064lbl.pdf)
399	Tr	-	-	Tr	loracarbef	InChI=1S/C16H16ClN3O4/c17-9-6-7-10-12(15(22)20(10)13(9)16(23)24)19-14(21)11(18)8-4-2-1-3-5-8/h1-5,10-12H,6-7,18H2,(H,19,21)(H,23,24)/t10-,11-,12+/m1/s1	-	2.90429	0.463039	2.15132	S	0.75	-0.124939	0.4584	-0.338755	DeSante KA, Zeckel ML. Pharmacokinetic profile of loracarbef. Am J Med. 1992 Jun 22;92(6A):16S-19S.
400	Tr	-	-	Tr	maraviroc	InChI=1S/C29H41F2N5O/c1-19(2)27-34-33-20(3)36(27)25-17-23-9-10-24(18-25)35(23)16-13-26(21-7-5-4-6-8-21)32-28(37)22-11-14-29(30,31)15-12-22/h4-8,19,22-26H,9-18H2,1-3H3,(H,32,37)/t23-,24+,25?,26-/m1/s1	-	2.3	0.361728	5.32407	S	0.24	-0.619789	0.1513	-0.820161	Documents in approval package in Drugs@FDA: FDA Approved Drug Products (https://www.accessdata.fda.gov/drugsatfda_docs/nda/2007/022128s000_ClinPharmR.pdf)
401	Tr	-	-	Tr	memantine	InChI=1S/C12H21N/c1-10-3-9-4-11(2,6-10)8-12(13,5-9)7-10/h9H,3-8,13H2,1-2H3	-	3.06357	0.486228	3.09452	S	0.55	-0.259637	0.4185	-0.378305	Documents in approval package in Drugs@FDA: FDA Approved Drug Products (https://www.accessdata.fda.gov/drugsatfda_docs/nda/2003/21-487_Namenda_Bioeqr_P1.pdf)
